# Supplementary material for: Tri­carbonyl­chlorido­(6′,7′-di­hydro-5′H-spiro­[cyclo­hexane-1,6′-dipyrido[3,2-d:2′,3′-f][1,3]diazepine]-κ2 N 1,N 11)rhenium(I)
Source: Acta Crystallogr Sect E Struct Rep Online. 2013 Sep 4;69(Pt 10):m527. doi: 10.1107/S1600536813024288 (PMC3790342; doi:10.1107/S1600536813024288)
Supplement: Supplementary file 1 [file e-69-0m527-sup1.cif]

##############################################################################
#                                                                            #
# This CIF contains the data in a paper accepted for publication in          #
# Acta Crystallographica Section E. It conforms to the requirements of       #
# Notes for Authors for Acta Crystallographica Section E, and has been       #
# peer reviewed under the auspices of the IUCr Commission on Journals.       #
#                                                                            #
# Full details of the Crystallographic Information File format               #
# are given in the paper "The Crystallographic Information File (CIF):       #
# a New Standard Archive File for Crystallography" by S. R. Hall, F. H.      #
# Allen and I. D. Brown [Acta Cryst. (1991), A47, 655-685].                  #
#                                                                            #
# The current version of the core CIF dictionary is obtainable from          #
# ftp://ftp.iucr.org/pub/cif_core.dic.                                       #
#                                                                            #
# Software is freely available for graphical display of the structure(s)     #
# in this CIF. For information consult the CIF software page                 #
# http://www.iucr.org/resources/cif/software.                                #
#                                                                            #
# This file may be used for bona fide research purposes within the           #
# scientific community so long as proper attribution is given to the journal # 
# article from which it was obtained.                                        #
#                                                                            #
##############################################################################
data_I
_audit_creation_method     SHELXL-97
_chemical_name_systematic
;\
Tricarbonylchlorido(6',7'-dihydro-5'<i>H</i>-spiro[cyclohexane-1,6'-\
dipyrido[3,2-<i>d</i>:2',3'-<i>f</i>][1,3]diazepine]-\k^2^<i>N</i>^1^,\
<i>N</i>^11^)rhenium(I)
;
_chemical_name_common     ?
_chemical_formula_moiety     'C19 H18 Cl N4 O3 Re'
_chemical_formula_sum     'C19 H18 Cl N4 O3 Re'
_chemical_formula_iupac     '[Re Cl (C16 H18 N4) (C O)3]'
_chemical_formula_weight     572.02
_chemical_melting_point     ?
_symmetry_cell_setting     monoclinic
_symmetry_space_group_name_H-M     'P 21/c'
_symmetry_space_group_name_Hall     '-P 2ybc'
loop_
    _symmetry_equiv_pos_as_xyz
    'x, y, z'
    '-x, y+1/2, -z+1/2'
    '-x, -y, -z'
    'x, -y-1/2, z-1/2'
_cell_length_a     12.6794(6)
_cell_length_b     11.9040(6)
_cell_length_c     12.7732(6)
_cell_angle_alpha     90.00
_cell_angle_beta     97.0660(10)
_cell_angle_gamma     90.00
_cell_volume     1913.29(16)
_cell_formula_units_Z     4
_cell_measurement_reflns_used     6672
_cell_measurement_theta_min     2.35
_cell_measurement_theta_max     30.15
_cell_measurement_temperature     150(2)
_exptl_crystal_description     block
_exptl_crystal_colour     yellow
_exptl_crystal_size_max     0.10
_exptl_crystal_size_mid     0.10
_exptl_crystal_size_min     0.03
_exptl_crystal_density_diffrn     1.986
_exptl_crystal_density_meas     ?
_exptl_crystal_density_method     'not measured'
_exptl_crystal_F_000     1104
_exptl_absorpt_coefficient_mu     6.519
_exptl_absorpt_correction_type     multi-scan
_exptl_absorpt_process_details     '(SADABS; Bruker, 2009)'
_exptl_absorpt_correction_T_min     0.5617
_exptl_absorpt_correction_T_max     0.8284
_exptl_special_details
;
;
_diffrn_ambient_temperature     150(2)
_diffrn_radiation_type     MoK\a
_diffrn_radiation_wavelength     0.71073
_diffrn_radiation_source     'fine-focus sealed tube'
_diffrn_radiation_monochromator     graphite
_diffrn_measurement_device_type     'Bruker APEXII CCD'
_diffrn_measurement_method     '\f and \w scans'
_diffrn_detector_area_resol_mean     ?
_diffrn_reflns_number     22579
_diffrn_reflns_av_R_equivalents     0.0392
_diffrn_reflns_av_sigmaI/netI     0.0377
_diffrn_reflns_theta_min     2.35
_diffrn_reflns_theta_max     30.03
_diffrn_reflns_theta_full     30.03
_diffrn_measured_fraction_theta_max     1.000
_diffrn_measured_fraction_theta_full     1.000
_diffrn_reflns_limit_h_min     -17
_diffrn_reflns_limit_h_max     17
_diffrn_reflns_limit_k_min     -16
_diffrn_reflns_limit_k_max     16
_diffrn_reflns_limit_l_min     -17
_diffrn_reflns_limit_l_max     17
_refine_special_details
;
Refinement of <i>F</i>^2^ against ALL reflections. The weighted <i>R</i>-factor
<i>wR</i> and goodness of fit <i>S</i> are based on <i>F</i>^2^, conventional
<i>R</i>-factors <i>R</i> are based on <i>F</i>, with <i>F</i> set to zero for
negative <i>F</i>^2^. The threshold expression of <i>F</i>^2^ >
\s(<i>F</i>^2^) is used only for calculating <i>R</i>-factors(gt) <i>etc</i>.
and is not relevant to the choice of reflections for refinement.
<i>R</i>-factors based on <i>F</i>^2^ are statistically about twice as large
as those based on <i>F</i>, and <i>R</i>- factors based on ALL data will be
even larger.
;
_reflns_number_total     5590
_reflns_number_gt     4543
_reflns_threshold_expression     I>2\s(I)
_refine_ls_structure_factor_coef     Fsqd
_refine_ls_matrix_type     full
_refine_ls_R_factor_all     0.0408
_refine_ls_R_factor_gt     0.0265
_refine_ls_wR_factor_gt     0.0479
_refine_ls_wR_factor_ref     0.0509
_refine_ls_goodness_of_fit_ref     1.044
_refine_ls_restrained_S_all     1.044
_refine_ls_number_reflns     5590
_refine_ls_number_parameters     259
_refine_ls_number_restraints     2
_refine_ls_hydrogen_treatment     mixed
_refine_ls_weighting_scheme     calc
_refine_ls_weighting_details
         'calc w=1/[\s^2^(Fo^2^)+(0.0164P)^2^+1.9168P] where P=(Fo^2^+2Fc^2^)/3'
_atom_sites_solution_hydrogens     geom
_atom_sites_solution_primary     direct
_atom_sites_solution_secondary     difmap
_refine_ls_shift/su_max     0.002
_refine_ls_shift/su_mean     0.000
_refine_diff_density_max     1.075
_refine_diff_density_min     -0.735
_refine_ls_extinction_method     none
_refine_ls_extinction_coef     ?
loop_
    _atom_type_symbol
    _atom_type_description
    _atom_type_scat_dispersion_real
    _atom_type_scat_dispersion_imag
    _atom_type_scat_source
    'C' 'C' 0.0033 0.0016
                         'International Tables Vol C Tables 4.2.6.8 and 6.1.1.4'
    'H' 'H' 0.0000 0.0000
                         'International Tables Vol C Tables 4.2.6.8 and 6.1.1.4'
    'N' 'N' 0.0061 0.0033
                         'International Tables Vol C Tables 4.2.6.8 and 6.1.1.4'
    'O' 'O' 0.0106 0.0060
                         'International Tables Vol C Tables 4.2.6.8 and 6.1.1.4'
    'Cl' 'Cl' 0.1484 0.1585
                         'International Tables Vol C Tables 4.2.6.8 and 6.1.1.4'
    'Re' 'Re' -1.0185 7.2310
                         'International Tables Vol C Tables 4.2.6.8 and 6.1.1.4'
_computing_data_collection     'APEX2 (Bruker, 2009)'
_computing_cell_refinement     'SAINT (Bruker, 2009)'
_computing_data_reduction     'SAINT (Bruker, 2009)'
_computing_structure_solution     'SHELXS97 (Sheldrick, 2008)'
_computing_structure_refinement     'SHELXL97 (Sheldrick, 2008)'
_computing_molecular_graphics     'OLEX2 (Dolomanov <i>et al.</i>, 2009)'
_computing_publication_material     'OLEX2 (Dolomanov <i>et al.</i>, 2009)'
loop_
    _atom_site_type_symbol
    _atom_site_label
    _atom_site_fract_x
    _atom_site_fract_y
    _atom_site_fract_z
    _atom_site_U_iso_or_equiv
    _atom_site_adp_type
    _atom_site_calc_flag
    _atom_site_refinement_flags
    _atom_site_occupancy
    _atom_site_symmetry_multiplicity
    _atom_site_disorder_assembly
    _atom_site_disorder_group
    Re Re1 0.209524(11) 0.453951(10) 0.250974(9) 0.01842(4) Uani d . 1 1 . .
    Cl Cl1 0.33970(7) 0.60427(7) 0.21693(7) 0.02644(18) Uani d . 1 1 . .
    N N1 0.3302(2) 0.4016(2) 0.37600(19) 0.0185(5) Uani d . 1 1 . .
    N N2 0.1863(2) 0.5567(2) 0.38525(19) 0.0199(5) Uani d . 1 1 . .
    N N3 0.3158(2) 0.6174(2) 0.6529(2) 0.0215(6) Uani d D 1 1 . .
    N N4 0.4188(2) 0.4503(3) 0.6590(2) 0.0310(7) Uani d D 1 1 . .
    O O1 0.0385(2) 0.5624(2) 0.09147(18) 0.0306(6) Uani d . 1 1 . .
    O O2 0.2669(3) 0.3038(2) 0.0706(2) 0.0477(8) Uani d . 1 1 . .
    O O3 0.0489(2) 0.2781(2) 0.3017(2) 0.0387(7) Uani d . 1 1 . .
    C C1 0.1030(3) 0.5197(3) 0.1503(2) 0.0226(7) Uani d . 1 1 . .
    C C2 0.2461(3) 0.3609(3) 0.1381(3) 0.0286(8) Uani d . 1 1 . .
    C C3 0.1102(3) 0.3443(3) 0.2834(2) 0.0255(7) Uani d . 1 1 . .
    C C4 0.3337(2) 0.4527(3) 0.4731(2) 0.0189(6) Uani d . 1 1 . .
    C C5 0.4093(3) 0.4144(3) 0.5566(2) 0.0209(7) Uani d . 1 1 . .
    C C6 0.4833(3) 0.3319(3) 0.5338(3) 0.0227(7) Uani d . 1 1 . .
    H H6 0.5368 0.3080 0.5878 0.027 Uiso calc R 1 1 . .
    C C7 0.4792(3) 0.2859(3) 0.4357(3) 0.0255(7) Uani d . 1 1 . .
    H H7 0.5293 0.2307 0.4206 0.031 Uiso calc R 1 1 . .
    C C8 0.4001(3) 0.3219(3) 0.3585(3) 0.0229(7) Uani d . 1 1 . .
    H H8 0.3954 0.2887 0.2905 0.027 Uiso calc R 1 1 . .
    C C9 0.2552(2) 0.5444(3) 0.4760(2) 0.0175(6) Uani d . 1 1 . .
    C C10 0.2467(3) 0.6191(3) 0.5607(2) 0.0195(6) Uani d . 1 1 . .
    C C11 0.1681(3) 0.7017(3) 0.5486(3) 0.0268(8) Uani d . 1 1 . .
    H H11 0.1617 0.7523 0.6050 0.032 Uiso calc R 1 1 . .
    C C12 0.1001(3) 0.7113(3) 0.4572(3) 0.0309(8) Uani d . 1 1 . .
    H H12 0.0465 0.7675 0.4495 0.037 Uiso calc R 1 1 . .
    C C13 0.1117(3) 0.6367(3) 0.3764(3) 0.0273(8) Uani d . 1 1 . .
    H H13 0.0651 0.6425 0.3125 0.033 Uiso calc R 1 1 . .
    C C14 0.3416(3) 0.5122(3) 0.7096(2) 0.0234(7) Uani d . 1 1 . .
    C C15 0.2419(3) 0.4398(3) 0.7144(3) 0.0296(8) Uani d . 1 1 . .
    H H15A 0.2073 0.4253 0.6419 0.036 Uiso calc R 1 1 . .
    H H15B 0.2628 0.3665 0.7474 0.036 Uiso calc R 1 1 . .
    C C16 0.1653(4) 0.4967(4) 0.7762(3) 0.0432(10) Uani d . 1 1 . .
    H H16A 0.1025 0.4480 0.7792 0.052 Uiso calc R 1 1 . .
    H H16B 0.1411 0.5678 0.7410 0.052 Uiso calc R 1 1 . .
    C C17 0.2176(4) 0.5216(4) 0.8886(3) 0.0514(13) Uani d . 1 1 . .
    H H17A 0.1662 0.5610 0.9281 0.062 Uiso calc R 1 1 . .
    H H17B 0.2374 0.4500 0.9254 0.062 Uiso calc R 1 1 . .
    C C18 0.3166(4) 0.5941(4) 0.8870(3) 0.0401(10) Uani d . 1 1 . .
    H H18A 0.2956 0.6691 0.8580 0.048 Uiso calc R 1 1 . .
    H H18B 0.3516 0.6044 0.9600 0.048 Uiso calc R 1 1 . .
    C C19 0.3935(3) 0.5414(3) 0.8214(3) 0.0335(8) Uani d . 1 1 . .
    H H19A 0.4228 0.4720 0.8567 0.040 Uiso calc R 1 1 . .
    H H19B 0.4534 0.5937 0.8165 0.040 Uiso calc R 1 1 . .
    H H3 0.305(3) 0.678(2) 0.691(3) 0.040 Uiso d D 1 1 . .
    H H4 0.479(2) 0.433(3) 0.699(3) 0.040 Uiso d D 1 1 . .
loop_
    _atom_site_aniso_label
    _atom_site_aniso_U_11
    _atom_site_aniso_U_22
    _atom_site_aniso_U_33
    _atom_site_aniso_U_12
    _atom_site_aniso_U_13
    _atom_site_aniso_U_23
    Re1 0.01938(6) 0.01328(6) 0.02209(6) 0.00027(6) 0.00050(4) -0.00139(5)
    Cl1 0.0213(4) 0.0212(4) 0.0355(4) -0.0005(3) -0.0016(3) 0.0099(3)
    N1 0.0202(14) 0.0109(13) 0.0243(12) -0.0002(11) 0.0020(11) 0.0016(10)
    N2 0.0188(13) 0.0153(13) 0.0243(12) 0.0019(12) -0.0032(10) -0.0022(10)
    N3 0.0240(15) 0.0139(14) 0.0251(13) -0.0009(12) -0.0037(12) -0.0009(10)
    N4 0.0241(16) 0.0336(17) 0.0322(14) 0.0131(15) -0.0091(12) -0.0073(14)
    O1 0.0313(14) 0.0297(14) 0.0285(12) 0.0044(12) -0.0052(11) -0.0035(10)
    O2 0.073(2) 0.0393(17) 0.0327(14) 0.0243(16) 0.0140(15) -0.0042(12)
    O3 0.0384(17) 0.0295(15) 0.0479(15) -0.0119(13) 0.0033(13) -0.0002(12)
    C1 0.0260(18) 0.0169(17) 0.0252(15) -0.0050(14) 0.0042(14) -0.0069(12)
    C2 0.035(2) 0.0219(18) 0.0287(16) 0.0060(17) 0.0044(15) 0.0051(14)
    C3 0.029(2) 0.0202(18) 0.0258(15) 0.0002(15) -0.0018(14) -0.0042(13)
    C4 0.0164(14) 0.0124(14) 0.0272(14) -0.0039(14) -0.0005(12) -0.0013(12)
    C5 0.0183(16) 0.0157(15) 0.0281(15) -0.0021(13) 0.0002(13) -0.0006(12)
    C6 0.0153(16) 0.0156(16) 0.0362(17) 0.0022(13) -0.0008(14) 0.0016(12)
    C7 0.0216(18) 0.0154(16) 0.0402(18) 0.0034(14) 0.0072(15) 0.0018(13)
    C8 0.0234(18) 0.0146(16) 0.0308(16) 0.0033(14) 0.0045(14) -0.0009(12)
    C9 0.0186(15) 0.0122(14) 0.0209(12) -0.0008(14) -0.0013(11) 0.0017(12)
    C10 0.0196(16) 0.0116(15) 0.0262(14) -0.0005(13) -0.0024(13) 0.0003(11)
    C11 0.029(2) 0.0181(17) 0.0319(16) 0.0064(15) -0.0016(15) -0.0077(13)
    C12 0.033(2) 0.0236(19) 0.0348(18) 0.0124(17) -0.0033(16) -0.0046(14)
    C13 0.0263(19) 0.0232(18) 0.0300(16) 0.0091(16) -0.0061(14) -0.0033(14)
    C14 0.0254(18) 0.0201(17) 0.0227(14) 0.0045(14) -0.0052(13) -0.0018(12)
    C15 0.040(2) 0.0168(18) 0.0308(16) -0.0015(16) -0.0001(16) 0.0025(13)
    C16 0.043(3) 0.039(2) 0.049(2) -0.009(2) 0.012(2) -0.0029(19)
    C17 0.071(4) 0.045(3) 0.042(2) -0.001(2) 0.022(2) -0.0035(19)
    C18 0.048(3) 0.040(2) 0.0311(19) -0.001(2) -0.0006(18) -0.0039(16)
    C19 0.037(2) 0.033(2) 0.0267(15) 0.0077(19) -0.0094(15) -0.0033(15)
_geom_special_details
;
All e.s.d.'s (except the e.s.d. in the dihedral angle between two l.s. planes)
are estimated using the full covariance matrix. The cell e.s.d.'s are taken
into account individually in the estimation of e.s.d.'s in distances, angles
and torsion angles; correlations between e.s.d.'s in cell parameters are only
used when they are defined by crystal symmetry. An approximate (isotropic)
treatment of cell e.s.d.'s is used for estimating e.s.d.'s involving l.s.
planes.
;
loop_
    _geom_bond_atom_site_label_1
    _geom_bond_atom_site_label_2
    _geom_bond_site_symmetry_2
    _geom_bond_distance
    _geom_bond_publ_flag
    Re1 C3 . 1.895(4) ?
    Re1 C1 . 1.914(3) ?
    Re1 C2 . 1.919(4) ?
    Re1 N2 . 2.156(3) ?
    Re1 N1 . 2.163(3) ?
    Re1 Cl1 . 2.5083(9) ?
    N1 C8 . 1.335(4) ?
    N1 C4 . 1.377(4) ?
    N2 C13 . 1.338(4) ?
    N2 C9 . 1.370(4) ?
    N3 C10 . 1.378(4) ?
    N3 C14 . 1.464(4) ?
    N3 H3 . 0.895(18) ?
    N4 C5 . 1.367(4) ?
    N4 C14 . 1.440(5) ?
    N4 H4 . 0.895(19) ?
    O1 C1 . 1.158(4) ?
    O2 C2 . 1.154(4) ?
    O3 C3 . 1.151(4) ?
    C4 C5 . 1.418(4) ?
    C4 C9 . 1.482(4) ?
    C5 C6 . 1.413(5) ?
    C6 C7 . 1.362(5) ?
    C6 H6 . 0.9500 ?
    C7 C8 . 1.386(5) ?
    C7 H7 . 0.9500 ?
    C8 H8 . 0.9500 ?
    C9 C10 . 1.414(4) ?
    C10 C11 . 1.395(5) ?
    C11 C12 . 1.368(5) ?
    C11 H11 . 0.9500 ?
    C12 C13 . 1.383(5) ?
    C12 H12 . 0.9500 ?
    C13 H13 . 0.9500 ?
    C14 C19 . 1.537(4) ?
    C14 C15 . 1.538(5) ?
    C15 C16 . 1.488(6) ?
    C15 H15A . 0.9900 ?
    C15 H15B . 0.9900 ?
    C16 C17 . 1.534(6) ?
    C16 H16A . 0.9900 ?
    C16 H16B . 0.9900 ?
    C17 C18 . 1.526(6) ?
    C17 H17A . 0.9900 ?
    C17 H17B . 0.9900 ?
    C18 C19 . 1.500(5) ?
    C18 H18A . 0.9900 ?
    C18 H18B . 0.9900 ?
    C19 H19A . 0.9900 ?
    C19 H19B . 0.9900 ?
loop_
    _geom_angle_atom_site_label_1
    _geom_angle_atom_site_label_2
    _geom_angle_atom_site_label_3
    _geom_angle_site_symmetry_1
    _geom_angle_site_symmetry_3
    _geom_angle
    _geom_angle_publ_flag
    C3 Re1 C1 . . 89.74(14) ?
    C3 Re1 C2 . . 89.72(15) ?
    C1 Re1 C2 . . 86.96(14) ?
    C3 Re1 N2 . . 93.30(12) ?
    C1 Re1 N2 . . 98.55(11) ?
    C2 Re1 N2 . . 173.72(13) ?
    C3 Re1 N1 . . 93.94(12) ?
    C1 Re1 N1 . . 172.11(11) ?
    C2 Re1 N1 . . 100.02(13) ?
    N2 Re1 N1 . . 74.30(10) ?
    C3 Re1 Cl1 . . 176.99(10) ?
    C1 Re1 Cl1 . . 90.96(10) ?
    C2 Re1 Cl1 . . 93.23(12) ?
    N2 Re1 Cl1 . . 83.70(8) ?
    N1 Re1 Cl1 . . 85.01(7) ?
    C8 N1 C4 . . 121.0(3) ?
    C8 N1 Re1 . . 120.3(2) ?
    C4 N1 Re1 . . 118.6(2) ?
    C13 N2 C9 . . 121.2(3) ?
    C13 N2 Re1 . . 120.1(2) ?
    C9 N2 Re1 . . 118.5(2) ?
    C10 N3 C14 . . 121.0(3) ?
    C10 N3 H3 . . 110(3) ?
    C14 N3 H3 . . 117(3) ?
    C5 N4 C14 . . 127.2(3) ?
    C5 N4 H4 . . 116(3) ?
    C14 N4 H4 . . 116(3) ?
    O1 C1 Re1 . . 177.8(3) ?
    O2 C2 Re1 . . 178.9(4) ?
    O3 C3 Re1 . . 179.0(3) ?
    N1 C4 C5 . . 118.6(3) ?
    N1 C4 C9 . . 113.6(3) ?
    C5 C4 C9 . . 127.8(3) ?
    N4 C5 C6 . . 115.6(3) ?
    N4 C5 C4 . . 126.2(3) ?
    C6 C5 C4 . . 118.2(3) ?
    C7 C6 C5 . . 121.2(3) ?
    C7 C6 H6 . . 119.4 ?
    C5 C6 H6 . . 119.4 ?
    C6 C7 C8 . . 118.2(3) ?
    C6 C7 H7 . . 120.9 ?
    C8 C7 H7 . . 120.9 ?
    N1 C8 C7 . . 122.5(3) ?
    N1 C8 H8 . . 118.7 ?
    C7 C8 H8 . . 118.7 ?
    N2 C9 C10 . . 118.7(3) ?
    N2 C9 C4 . . 114.7(3) ?
    C10 C9 C4 . . 126.6(3) ?
    N3 C10 C11 . . 118.4(3) ?
    N3 C10 C9 . . 122.9(3) ?
    C11 C10 C9 . . 118.6(3) ?
    C12 C11 C10 . . 121.3(3) ?
    C12 C11 H11 . . 119.4 ?
    C10 C11 H11 . . 119.4 ?
    C11 C12 C13 . . 118.0(3) ?
    C11 C12 H12 . . 121.0 ?
    C13 C12 H12 . . 121.0 ?
    N2 C13 C12 . . 122.2(3) ?
    N2 C13 H13 . . 118.9 ?
    C12 C13 H13 . . 118.9 ?
    N4 C14 N3 . . 109.8(3) ?
    N4 C14 C19 . . 107.2(3) ?
    N3 C14 C19 . . 108.1(3) ?
    N4 C14 C15 . . 109.8(3) ?
    N3 C14 C15 . . 111.4(3) ?
    C19 C14 C15 . . 110.5(3) ?
    C16 C15 C14 . . 111.1(3) ?
    C16 C15 H15A . . 109.4 ?
    C14 C15 H15A . . 109.4 ?
    C16 C15 H15B . . 109.4 ?
    C14 C15 H15B . . 109.4 ?
    H15A C15 H15B . . 108.0 ?
    C15 C16 C17 . . 110.5(4) ?
    C15 C16 H16A . . 109.6 ?
    C17 C16 H16A . . 109.6 ?
    C15 C16 H16B . . 109.6 ?
    C17 C16 H16B . . 109.6 ?
    H16A C16 H16B . . 108.1 ?
    C18 C17 C16 . . 111.0(3) ?
    C18 C17 H17A . . 109.4 ?
    C16 C17 H17A . . 109.4 ?
    C18 C17 H17B . . 109.4 ?
    C16 C17 H17B . . 109.4 ?
    H17A C17 H17B . . 108.0 ?
    C19 C18 C17 . . 111.3(3) ?
    C19 C18 H18A . . 109.4 ?
    C17 C18 H18A . . 109.4 ?
    C19 C18 H18B . . 109.4 ?
    C17 C18 H18B . . 109.4 ?
    H18A C18 H18B . . 108.0 ?
    C18 C19 C14 . . 112.4(3) ?
    C18 C19 H19A . . 109.1 ?
    C14 C19 H19A . . 109.1 ?
    C18 C19 H19B . . 109.1 ?
    C14 C19 H19B . . 109.1 ?
    H19A C19 H19B . . 107.9 ?
loop_
    _geom_hbond_atom_site_label_D
    _geom_hbond_atom_site_label_H
    _geom_hbond_atom_site_label_A
    _geom_hbond_site_symmetry_A
    _geom_hbond_distance_DH
    _geom_hbond_distance_HA
    _geom_hbond_distance_DA
    _geom_hbond_angle_DHA
    _geom_hbond_publ_flag
    N3 H3 Cl1 4_576 0.89(3) 2.64(2) 3.417(3) 146(3) yes
    N4 H4 Cl1 3_666 0.89(3) 2.46(3) 3.334(3) 171(3) yes
_iucr_refine_instructions_details
;
TITL
CELL 0.71073 12.6794 11.904 12.7732 90 97.066 90
ZERR 4 0.0006 0.0006 0.0006 0 0.001 0
LATT 1
SYMM -X,0.5+Y,0.5-Z
SFAC C  H  N  O  Cl Re
UNIT 76  72  16  12  4  4
L.S. 4
acta
bond
bond $H
FMAP 2
PLAN 20
SIZE 0.03 0.1 0.1
DFIX 0.91 0.02 N3 H3 N4 H4
TEMP -123.15
WGHT    0.016400    1.916800
FVAR       0.08885
RE1   6    0.209524    0.453951    0.250974    11.00000    0.01938    0.01328 =
         0.02209   -0.00139    0.00050    0.00027
CL1   5    0.339697    0.604265    0.216933    11.00000    0.02129    0.02122 =
         0.03554    0.00990   -0.00160   -0.00049
N1    3    0.330172    0.401562    0.376002    11.00000    0.02021    0.01091 =
         0.02429    0.00159    0.00200   -0.00025
N2    3    0.186346    0.556674    0.385253    11.00000    0.01875    0.01530 =
         0.02426   -0.00225   -0.00317    0.00191
N3    3    0.315835    0.617371    0.652854    11.00000    0.02398    0.01390 =
         0.02508   -0.00092   -0.00371   -0.00085
N4    3    0.418821    0.450283    0.658999    11.00000    0.02409    0.03355 =
         0.03217   -0.00730   -0.00914    0.01312
O1    4    0.038481    0.562369    0.091474    11.00000    0.03134    0.02975 =
         0.02849   -0.00349   -0.00522    0.00441
O2    4    0.266855    0.303833    0.070567    11.00000    0.07292    0.03933 =
         0.03266   -0.00415    0.01401    0.02433
O3    4    0.048908    0.278069    0.301708    11.00000    0.03835    0.02949 =
         0.04786   -0.00019    0.00334   -0.01193
C1    1    0.102992    0.519698    0.150272    11.00000    0.02595    0.01692 =
         0.02524   -0.00689    0.00415   -0.00497
C2    1    0.246099    0.360934    0.138119    11.00000    0.03533    0.02195 =
         0.02871    0.00507    0.00439    0.00602
C3    1    0.110194    0.344287    0.283392    11.00000    0.02902    0.02024 =
         0.02582   -0.00417   -0.00183    0.00019
C4    1    0.333724    0.452693    0.473106    11.00000    0.01640    0.01239 =
         0.02723   -0.00127   -0.00055   -0.00394
C5    1    0.409344    0.414416    0.556563    11.00000    0.01830    0.01573 =
         0.02812   -0.00056    0.00016   -0.00209
C6    1    0.483288    0.331859    0.533758    11.00000    0.01531    0.01561 =
         0.03617    0.00162   -0.00075    0.00222
AFIX  43
H6    2    0.536797    0.307969    0.587802    11.00000   -1.20000
AFIX   0
C7    1    0.479217    0.285935    0.435709    11.00000    0.02160    0.01539 =
         0.04021    0.00181    0.00721    0.00340
AFIX  43
H7    2    0.529284    0.230693    0.420648    11.00000   -1.20000
AFIX   0
C8    1    0.400083    0.321949    0.358497    11.00000    0.02345    0.01464 =
         0.03075   -0.00089    0.00448    0.00334
AFIX  43
H8    2    0.395385    0.288707    0.290466    11.00000   -1.20000
AFIX   0
C9    1    0.255160    0.544420    0.476033    11.00000    0.01857    0.01218 =
         0.02094    0.00165   -0.00134   -0.00081
C10   1    0.246741    0.619114    0.560695    11.00000    0.01958    0.01157 =
         0.02618    0.00026   -0.00243   -0.00046
C11   1    0.168112    0.701742    0.548639    11.00000    0.02887    0.01813 =
         0.03193   -0.00773   -0.00159    0.00640
AFIX  43
H11   2    0.161663    0.752350    0.605007    11.00000   -1.20000
AFIX   0
C12   1    0.100116    0.711287    0.457198    11.00000    0.03255    0.02358 =
         0.03482   -0.00455   -0.00328    0.01244
AFIX  43
H12   2    0.046536    0.767497    0.449457    11.00000   -1.20000
AFIX   0
C13   1    0.111690    0.636723    0.376414    11.00000    0.02625    0.02323 =
         0.03000   -0.00332   -0.00609    0.00911
AFIX  43
H13   2    0.065067    0.642513    0.312472    11.00000   -1.20000
AFIX   0
C14   1    0.341644    0.512182    0.709590    11.00000    0.02541    0.02014 =
         0.02269   -0.00182   -0.00518    0.00455
C15   1    0.241905    0.439776    0.714391    11.00000    0.04013    0.01682 =
         0.03078    0.00248   -0.00008   -0.00148
AFIX  23
H15A  2    0.207272    0.425299    0.641890    11.00000   -1.20000
H15B  2    0.262763    0.366545    0.747388    11.00000   -1.20000
AFIX   0
C16   1    0.165347    0.496694    0.776225    11.00000    0.04334    0.03910 =
         0.04858   -0.00289    0.01188   -0.00875
AFIX  23
H16A  2    0.102457    0.448035    0.779153    11.00000   -1.20000
H16B  2    0.141073    0.567819    0.740987    11.00000   -1.20000
AFIX   0
C17   1    0.217608    0.521562    0.888612    11.00000    0.07149    0.04500 =
         0.04156   -0.00351    0.02226   -0.00114
AFIX  23
H17A  2    0.166221    0.560959    0.928125    11.00000   -1.20000
H17B  2    0.237356    0.449999    0.925385    11.00000   -1.20000
AFIX   0
C18   1    0.316614    0.594105    0.887012    11.00000    0.04807    0.03958 =
         0.03113   -0.00393   -0.00062   -0.00080
AFIX  23
H18A  2    0.295645    0.669079    0.858026    11.00000   -1.20000
H18B  2    0.351595    0.604437    0.960036    11.00000   -1.20000
AFIX   0
C19   1    0.393543    0.541361    0.821407    11.00000    0.03746    0.03290 =
         0.02671   -0.00326   -0.00944    0.00773
AFIX  23
H19A  2    0.422772    0.472033    0.856654    11.00000   -1.20000
H19B  2    0.453390    0.593741    0.816531    11.00000   -1.20000
AFIX   0
H3    2    0.305355    0.678207    0.691448    11.00000   -1.20000
H4    2    0.479494    0.432906    0.699164    11.00000   -1.20000
HKLF 4
REM
REM R1 =  0.0265 for   4543 Fo > 4sig(Fo)  and  0.0408 for all   5590 data
REM    259 parameters refined using      2 restraints
END
WGHT      0.0166      1.8134
REM Highest difference peak  1.075,  deepest hole -0.735,  1-sigma level  0.129
Q1    1   0.2121  0.4556  0.3059  11.00000  0.05    1.07
Q2    1   0.2765  0.4548  0.2886  11.00000  0.05    0.79
Q3    1   0.1359  0.4418  0.2080  11.00000  0.05    0.67
Q4    1   0.1579  0.4856  0.2433  11.00000  0.05    0.56
Q5    1   0.1391  0.4632  0.2829  11.00000  0.05    0.55
Q6    1   0.2444  0.4226  0.1786  11.00000  0.05    0.53
Q7    1   0.2162  0.6353  0.3214  11.00000  0.05    0.52
Q8    1   0.1732  0.4845  0.1682  11.00000  0.05    0.52
Q9    1   0.2446  0.4797  0.1796  11.00000  0.05    0.51
Q10   1   0.4014  0.4270  0.6161  11.00000  0.05    0.50
Q11   1   0.3774  0.4603  0.6960  11.00000  0.05    0.50
Q12   1   0.3525  0.4341  0.5170  11.00000  0.05    0.49
Q13   1  -0.0362  0.5776  0.4662  11.00000  0.05    0.47
Q14   1   0.1458  0.3389  0.6921  11.00000  0.05    0.47
Q15   1   0.0051  0.5657  0.1324  11.00000  0.05    0.46
Q16   1   0.0741  0.4392  0.2505  11.00000  0.05    0.46
Q17   1   0.3419  0.4200  0.4355  11.00000  0.05    0.44
Q18   1   0.3547  0.4778  0.4624  11.00000  0.05    0.44
Q19   1   0.1792  0.5059  0.3529  11.00000  0.05    0.44
Q20   1   0.1184  0.6849  0.4181  11.00000  0.05    0.44
;
data_New_Global_Publ_Block
_journal_date_recd_electronic     2013-08-07
_journal_date_accepted     2013-08-30
_journal_name_full     'Acta Crystallographica, Section E'
_journal_year     2013
_journal_volume     69
_journal_issue     10
_journal_page_first     m529
_journal_page_last     m529
_journal_paper_category     QM
_journal_paper_doi     10.1107/S1600536813024288
_journal_coeditor_code     LH5645
_publ_contact_author_name     'Lindsay P. Harding'
_publ_contact_author_address
;
Department of Chemical & Biological Sciences
University of Huddersfield
Queensgate
Huddersfield HD1 3DH
England
;
_publ_contact_author_email     'l.p.harding@hud.ac.uk'
_publ_contact_author_fax     '+44 1484 472182'
_publ_contact_author_phone     '+44 1484 472434'
_publ_section_title
;\
Tricarbonylchlorido(6',7'-dihydro-5'<i>H</i>-spiro[cyclohexane-1,6'-\
dipyrido[3,2-<i>d</i>:2',3'-<i>f</i>][1,3]diazepine]-\k^2^<i>N</i>^1^,\
<i>N</i>^11^)rhenium(I)
;
loop_
    _publ_author_name
    _publ_author_footnote
    _publ_author_address
    'Clegg, Oliver R.' ?
;
Department of Chemical & Biological Sciences
University of Huddersfield
Queensgate
Huddersfield HD1 3DH
England
;
    'Harding, Lindsay P.' .
;
Department of Chemical & Biological Sciences
University of Huddersfield
Queensgate
Huddersfield HD1 3DH
England
;
    'Miller, John W.' .
;
Department of Chemical & Biological Sciences
University of Huddersfield
Queensgate
Huddersfield HD1 3DH
England
;
    'Rice, Craig R.' .
;
Department of Chemical & Biological Sciences
University of Huddersfield
Queensgate
Huddersfield HD1 3DH
England
;
