# Supplementary material for: Tri­carbonyl­chlorido­(6′,7′-di­hydro-5′H-spiro­[cyclo­hexane-1,6′-dipyrido[3,2-d:2′,3′-f][1,3]diazepine]-κ2 N 1,N 11)rhenium(I)
Source: Acta Crystallogr Sect E Struct Rep Online. 2013 Sep 4;69(Pt 10):m527. doi: 10.1107/S1600536813024288 (PMC3790342; doi:10.1107/S1600536813024288)
Supplement: Supplementary file 2 [file e-69-0m527-Isup2.hkl]

# 
# h,k,l, Fc-squared, Fo-squared, sigma(Fo-squared) and status flag 
# 
data_I
_shelx_title ' ' 
_shelx_refln_list_code          4 
_shelx_F_calc_maximum      363.42 
_exptl_crystal_F_000      1104.00 
_reflns_d_resolution_high  0.7100 
 
loop_ 
 _symmetry_equiv_pos_as_xyz 
 'x, y, z' 
 '-x, y+1/2, -z+1/2' 
 '-x, -y, -z' 
 'x, -y-1/2, z-1/2' 
 
_cell_length_a    12.6794 
_cell_length_b    11.9040 
_cell_length_c    12.7732 
_cell_angle_alpha  90.000 
_cell_angle_beta   97.066 
_cell_angle_gamma  90.000 
 
_shelx_F_squared_multiplier     1.000 
 
loop_ 
 _refln_index_h 
 _refln_index_k 
 _refln_index_l 
 _refln_F_squared_calc 
 _refln_F_squared_meas 
 _refln_F_squared_sigma 
 _refln_observed_status 
   2   0   0   132075.88   126687.12   2802.32 o 
   4   0   0     9404.93     8754.08    301.52 o 
   5   0   0    33506.79    32576.33    819.67 o 
   6   0   0       32.86      -16.47    103.88 o 
   7   0   0    56309.20    52953.95   1301.08 o 
   8   0   0     7999.24     7724.11    372.46 o 
   9   0   0    25310.14    25611.07    766.46 o 
  10   0   0    12007.42    11789.50    487.75 o 
  11   0   0     6253.22     6049.31    411.73 o 
  12   0   0     5109.19     5019.34    405.40 o 
  13   0   0     3300.89     3516.83    335.72 o 
  14   0   0     2313.18     2375.41    133.02 o 
  15   0   0     5107.69     4971.43    179.70 o 
  16   0   0     4242.49     4265.51    178.87 o 
  17   0   0     3255.54     3646.06    413.00 o 
   1   1   0     2159.66     2598.15     25.42 o 
   2   1   0       18.48       49.05     20.82 o 
   3   1   0     1896.93     1888.23     79.59 o 
   4   1   0     9010.38     8589.35    171.77 o 
   5   1   0    10422.07    10492.41    201.52 o 
   6   1   0     4358.68     4563.27    271.11 o 
   7   1   0      349.56      356.74     45.42 o 
   8   1   0      614.52      515.76     65.43 o 
   9   1   0      431.71      487.43     63.79 o 
  10   1   0      138.83      267.94     92.12 o 
  11   1   0     2917.70     2855.31    123.15 o 
  12   1   0      635.56      649.33     92.73 o 
  13   1   0     1075.37     1103.69     96.87 o 
  14   1   0      589.37      710.81    189.64 o 
  15   1   0      773.11      831.37    105.71 o 
  16   1   0      186.49      287.24    103.94 o 
  17   1   0        2.19       63.06    148.47 o 
   0   2   0   122421.77   120335.52   1776.89 o 
   1   2   0      780.07      778.65     25.57 o 
   2   2   0    84058.15    83734.58    628.18 o 
   3   2   0    10309.25     9507.07     99.48 o 
   4   2   0     4453.04     4694.88    171.37 o 
   5   2   0    54690.28    53967.85    720.86 o 
   6   2   0       60.85       69.39     70.70 o 
   7   2   0    29012.89    28411.22    423.23 o 
   8   2   0     7307.67     7126.83    232.18 o 
   9   2   0    19416.80    19358.42    333.39 o 
  10   2   0     9190.02     8803.51    236.20 o 
  11   2   0     2245.19     2239.94    118.46 o 
  12   2   0     6665.85     6357.20    209.01 o 
  13   2   0      868.51      950.39    157.12 o 
  14   2   0     5142.88     5054.16    186.62 o 
  15   2   0     2945.35     2898.22    156.86 o 
  16   2   0     1913.55     2164.55    146.68 o 
  17   2   0     3430.35     3457.22    290.82 o 
   1   3   0    14047.12    15500.41    150.35 o 
   2   3   0    11601.42    11724.90    112.50 o 
   3   3   0    17168.11    17737.67    150.17 o 
   4   3   0    51884.44    52216.05    401.58 o 
   5   3   0     2458.70     2238.14     70.64 o 
   6   3   0    17491.43    17214.38    315.61 o 
   7   3   0      249.25      208.29     52.33 o 
   8   3   0    11435.09    11638.81    196.73 o 
   9   3   0    11657.50    11204.71    197.16 o 
  10   3   0     4295.66     4165.95    128.13 o 
  11   3   0     9741.50     9658.23    194.89 o 
  12   3   0      183.65      210.42     76.51 o 
  13   3   0     7606.89     7668.12    325.67 o 
  14   3   0      265.88      300.20    102.71 o 
  15   3   0     3784.60     3866.42    182.85 o 
  16   3   0     2074.26     1997.50    156.03 o 
  17   3   0      325.38      355.12    132.49 o 
   0   4   0     4900.87     4741.23    124.51 o 
   1   4   0     6549.01     6868.08     94.72 o 
   2   4   0     1209.21     1179.34     32.62 o 
   3   4   0    19476.34    19127.43    190.27 o 
   4   4   0     3749.75     3733.22     57.20 o 
   5   4   0    15785.22    15791.93    140.37 o 
   6   4   0      750.37      765.17     56.84 o 
   7   4   0     4532.44     4742.11    246.49 o 
   8   4   0     1136.71     1218.20    103.34 o 
   9   4   0      113.95      157.30     65.04 o 
  10   4   0     2902.97     3206.03    119.81 o 
  11   4   0        8.14       84.54     71.47 o 
  12   4   0     4435.33     4061.82    140.16 o 
  13   4   0        1.39      127.19    114.78 o 
  14   4   0     1892.89     1783.52    142.88 o 
  15   4   0      105.71       50.45    112.44 o 
  16   4   0      379.19      463.01    126.46 o 
  17   4   0      717.41      620.64    239.44 o 
   1   5   0    43602.06    44344.09    490.37 o 
   2   5   0     4851.12     4844.76     67.64 o 
   3   5   0    24349.32    23895.51    213.97 o 
   4   5   0    26770.25    25882.14    279.93 o 
   5   5   0     2816.72     2816.54     56.95 o 
   6   5   0    31294.62    30938.54    301.64 o 
   7   5   0     2175.53     2029.99     68.42 o 
   8   5   0    24372.54    24195.75    359.77 o 
   9   5   0    11750.85    11683.26    174.33 o 
  10   5   0     9755.62     9747.27    194.25 o 
  11   5   0     9501.96     9584.21    249.35 o 
  12   5   0      411.54      376.77    106.31 o 
  13   5   0    11600.00    11487.30    281.68 o 
  14   5   0     1570.21     1593.55    163.38 o 
  15   5   0     5103.00     5051.19    368.82 o 
  16   5   0     3631.54     3609.13    230.96 o 
   0   6   0     4791.39     4924.99    149.81 o 
   1   6   0       60.50       76.60     38.65 o 
   2   6   0     1448.64     1582.31     51.38 o 
   3   6   0     1601.87     1693.08     50.48 o 
   4   6   0      245.83      352.65     35.76 o 
   5   6   0     1703.78     1798.02     57.98 o 
   6   6   0      566.02      569.39     66.57 o 
   7   6   0     1811.27     1839.53     76.79 o 
   8   6   0     1930.64     1889.59     84.95 o 
   9   6   0     1014.51      959.72    107.34 o 
  10   6   0       18.72       38.48    109.10 o 
  11   6   0      530.18      525.84    107.69 o 
  12   6   0       24.65      -76.19    103.74 o 
  13   6   0      189.86      148.05    129.34 o 
  14   6   0       93.27      -80.09    115.47 o 
  15   6   0      504.72      332.78    156.79 o 
  16   6   0       93.96       21.14    289.48 o 
   1   7   0    44482.43    44876.64    511.95 o 
   2   7   0     1029.68     1046.47     52.06 o 
   3   7   0    16619.85    16909.88    197.40 o 
   4   7   0    13607.96    14060.45    180.84 o 
   5   7   0      783.42      977.34     54.45 o 
   6   7   0    17630.91    17754.26    245.42 o 
   7   7   0     1893.38     2050.29     87.44 o 
   8   7   0    20909.34    20537.21    365.12 o 
   9   7   0     5605.15     5644.58    200.44 o 
  10   7   0     7204.90     6936.48    222.03 o 
  11   7   0     7204.38     7148.01    294.65 o 
  12   7   0      148.05      139.12    132.82 o 
  13   7   0     5404.81     5576.17    227.53 o 
  14   7   0     2044.79     2028.13    265.41 o 
  15   7   0     3966.64     4052.72    321.79 o 
  16   7   0     2389.59     2559.08    278.71 o 
   0   8   0    21380.33    22222.73    410.99 o 
   1   8   0      707.60      672.65     68.94 o 
   2   8   0     7755.19     7516.80    129.62 o 
   3   8   0    11106.74    11043.32    190.92 o 
   4   8   0     6768.45     6424.76    132.96 o 
   5   8   0    20112.44    19494.29    319.26 o 
   6   8   0      619.64      643.42     82.32 o 
   7   8   0     7176.09     7373.06    181.65 o 
   8   8   0     1818.74     1542.36    150.49 o 
   9   8   0      984.29     1044.33    146.63 o 
  10   8   0     6678.56     6888.66    271.52 o 
  11   8   0      659.29      761.94    151.27 o 
  12   8   0     5090.57     5143.18    256.00 o 
  13   8   0      165.98      146.76    149.76 o 
  14   8   0     2396.84     2547.68    291.38 o 
  15   8   0     1074.47     1117.38    240.71 o 
   1   9   0     5179.26     5126.62    134.69 o 
   2   9   0     2844.77     2989.85    134.96 o 
   3   9   0     4033.15     4213.75    106.05 o 
   4   9   0     4210.86     4286.80    154.50 o 
   5   9   0      106.26       14.67     90.16 o 
   6   9   0     6028.85     5818.40    206.07 o 
   7   9   0     1658.95     1525.56    184.96 o 
   8   9   0     4290.54     4238.65    155.11 o 
   9   9   0     1683.56     1515.19    163.97 o 
  10   9   0     1110.71      807.00    214.10 o 
  11   9   0     1234.58     1364.42    239.44 o 
  12   9   0        1.87     -157.09    200.17 o 
  13   9   0     2546.26     2377.92    290.11 o 
  14   9   0       94.08      167.23    224.24 o 
   0  10   0    17666.37    18574.26    384.71 o 
   1  10   0     3606.28     3831.31    128.48 o 
   2  10   0    13967.44    14135.42    261.67 o 
   3  10   0    18099.37    18224.33    314.28 o 
   4  10   0     9555.40     9565.00    220.22 o 
   5  10   0    23310.00    23116.22    459.37 o 
   6  10   0     2168.05     2087.45    140.53 o 
   7  10   0    12371.66    12543.03    303.16 o 
   8  10   0     1376.00     1362.27    113.92 o 
   9  10   0     4832.82     4702.63    334.45 o 
  10  10   0     9142.93     8958.05    452.27 o 
  11  10   0      975.20     1160.45    249.57 o 
  12  10   0    10393.64    10341.47    483.94 o 
  13  10   0      170.49       24.07    214.10 o 
  14  10   0     3937.44     4662.09    387.66 o 
   1  11   0     2156.34     2211.13    110.57 o 
   2  11   0      129.66      148.59     69.45 o 
   3  11   0        4.31      -13.86     79.24 o 
   4  11   0       77.43       74.49    103.10 o 
   5  11   0      366.71      301.83    112.77 o 
   6  11   0        2.73      -98.97     98.97 o 
   7  11   0      131.61      -70.66    101.62 o 
   8  11   0     1035.93     1188.75    131.75 o 
   9  11   0       19.22      -31.67    197.63 o 
  10  11   0      209.78      178.63    215.37 o 
  11  11   0       80.60     -196.37    219.17 o 
  12  11   0        1.92      415.53    229.30 o 
  13  11   0      248.18      296.45    241.97 o 
   0  12   0    23172.24    23664.57    481.32 o 
   1  12   0     1527.28     1628.07    101.99 o 
   2  12   0    15670.79    16024.41    309.84 o 
   3  12   0     6977.13     6540.44    202.92 o 
   4  12   0     5903.63     6022.17    271.11 o 
   5  12   0    11277.94    10670.81    306.13 o 
   6  12   0      238.53      175.02    158.99 o 
   7  12   0    10620.06    10142.69    343.32 o 
   8  12   0     1574.38     1465.24    139.85 o 
   9  12   0     5119.66     5934.02    429.47 o 
  10  12   0     3781.18     4200.94    382.60 o 
  11  12   0      442.00      609.36    266.04 o 
  12  12   0     4223.47     4583.54    404.13 o 
   1  13   0     5867.02     5718.51    219.14 o 
   2  13   0      246.48      227.33     97.66 o 
   3  13   0     3531.64     3527.46    162.73 o 
   4  13   0     1601.39     1443.06    160.03 o 
   5  13   0      216.08      286.83    128.18 o 
   6  13   0     4070.76     4223.14    228.20 o 
   7  13   0      279.30      415.57    132.18 o 
   8  13   0     4879.72     4592.39    364.23 o 
   9  13   0      409.66      529.51    112.07 o 
  10  13   0     1361.25     1840.76    306.58 o 
  11  13   0      719.89      912.15    288.85 o 
   0  14   0     6212.39     5841.54    361.06 o 
   1  14   0      130.78      116.89    101.00 o 
   2  14   0     5291.72     5255.83    562.77 o 
   3  14   0      262.74      345.99    286.95 o 
   4  14   0      554.21      390.32    140.01 o 
   5  14   0     3053.03     2666.84    240.71 o 
   6  14   0      116.81      174.34    133.24 o 
   7  14   0     3687.08     3292.20    214.62 o 
   8  14   0      903.24      899.87    328.75 o 
   9  14   0     2410.98     2424.37    164.50 o 
   1  15   0     6594.71     6573.19    283.52 o 
   2  15   0     2180.01     2216.39    186.32 o 
   3  15   0     3287.14     3372.90    356.62 o 
   4  15   0     5547.85     5373.80    271.38 o 
   5  15   0      262.64      343.95    151.75 o 
   6  15   0     6127.89     6642.37    354.72 o 
   7  15   0       97.67      117.29    138.29 o 
   0  16   0      171.48       98.82    203.97 o 
   1  16   0       26.74      -37.70    139.94 o 
   2  16   0       26.12       17.66    141.97 o 
   3  16   0        0.72      -19.00    200.17 o 
   4  16   0       35.80      308.39    158.54 o 
   5  16   0       38.01      -99.53    152.27 o 
 -17   1   1     1758.61     2056.13    174.83 o 
 -16   1   1     3775.79     3784.69    150.37 o 
 -15   1   1     3180.81     3321.90    157.98 o 
 -14   1   1     2348.67     2343.95    133.50 o 
 -13   1   1     9018.72     9114.25    219.92 o 
 -12   1   1       97.62      161.74     74.16 o 
 -11   1   1    16711.87    16758.52    349.28 o 
 -10   1   1     7256.37     7284.12    179.63 o 
  -9   1   1     9786.72     9567.18    223.60 o 
  -8   1   1    36439.07    35373.36    511.72 o 
  -7   1   1     2831.41     2849.19     91.92 o 
  -6   1   1    44733.68    42948.99    585.78 o 
  -5   1   1     2124.63     2009.61     85.32 o 
  -4   1   1    13811.97    14029.69    314.18 o 
  -3   1   1    18719.58    19403.33    421.23 o 
  -2   1   1    37531.82    41412.31    530.99 o 
  -1   1   1    96265.89   103563.79    907.91 o 
   0   1   1     5789.12     7216.68     72.43 o 
   1   1   1    34465.02    38962.12    295.65 o 
   2   1   1    21421.85    20720.89    280.20 o 
   3   1   1    29598.90    29853.18    401.95 o 
   4   1   1    20231.56    20160.75    291.25 o 
   5   1   1     1544.14     1480.53     64.11 o 
   6   1   1    45258.00    44203.68    602.50 o 
   7   1   1     3488.72     3329.75    189.11 o 
   8   1   1    37406.79    37625.57    541.86 o 
   9   1   1     7611.94     7614.34    175.24 o 
  10   1   1     8992.14     9283.13    612.32 o 
  11   1   1    14316.82    14222.19    271.28 o 
  12   1   1     1439.92     1504.09    100.07 o 
  13   1   1    11623.11    12001.76    261.31 o 
  14   1   1     4212.28     4224.60    171.00 o 
  15   1   1     5624.48     5516.53    190.69 o 
  16   1   1     4920.07     4793.72    188.21 o 
  17   1   1     1227.39     1313.27    159.64 o 
 -17   2   1     2614.33     2747.84    212.83 o 
 -16   2   1      139.25      137.61    118.52 o 
 -15   2   1     1810.84     1879.30    116.33 o 
 -14   2   1      529.29      607.42     91.03 o 
 -13   2   1      391.09      384.70     80.39 o 
 -12   2   1     9151.69     8944.96    227.74 o 
 -11   2   1      746.74      777.28    128.54 o 
 -10   2   1    10544.65    10196.87    226.98 o 
  -9   2   1     2166.74     2026.15    112.24 o 
  -8   2   1     2354.25     2253.64    170.83 o 
  -7   2   1     1943.74     1638.60     90.36 o 
  -6   2   1        1.40       -2.58     40.97 o 
  -5   2   1     7408.21     7347.08    125.57 o 
  -4   2   1    10081.80     9875.62    145.31 o 
  -3   2   1      147.62      216.65     20.90 o 
  -2   2   1    59306.79    60253.94    577.07 o 
  -1   2   1      427.96      464.63     20.95 o 
   0   2   1    24509.25    24461.76    241.12 o 
   1   2   1     2263.61     2739.07     52.13 o 
   2   2   1     4418.85     4321.88     54.51 o 
   3   2   1    29158.44    30380.15    274.48 o 
   4   2   1     5686.77     5906.12    126.72 o 
   5   2   1    14698.32    14438.97    235.13 o 
   6   2   1     1718.79     1793.00    142.64 o 
   7   2   1    14047.10    14059.13    249.55 o 
   8   2   1     1344.79     1193.08     97.42 o 
   9   2   1     3116.15     3139.92    153.33 o 
  10   2   1     4718.94     4399.44    251.33 o 
  11   2   1     1772.97     1768.93    110.60 o 
  12   2   1     4252.91     3878.47    155.61 o 
  13   2   1       90.68       78.28     87.99 o 
  14   2   1     3499.07     3532.98    215.07 o 
  15   2   1       65.31       93.32     99.86 o 
  16   2   1      209.17      189.46    116.32 o 
  17   2   1     1079.23     1185.15    207.98 o 
 -17   3   1       14.87      103.88    153.29 o 
 -16   3   1     1329.72     1387.22    191.30 o 
 -15   3   1      999.83     1260.56    163.94 o 
 -14   3   1      459.65      569.54    151.06 o 
 -13   3   1     5350.81     5125.95    156.34 o 
 -12   3   1      209.93      211.94     77.58 o 
 -11   3   1     7548.73     6843.26    204.54 o 
 -10   3   1     4021.67     3997.18    125.34 o 
  -9   3   1     7154.36     6944.36    236.25 o 
  -8   3   1     7709.50     7449.78    175.34 o 
  -7   3   1      841.97      988.51     66.35 o 
  -6   3   1    15889.39    16668.77    232.22 o 
  -5   3   1     1384.49     1286.93     48.72 o 
  -4   3   1    21476.53    22568.00    199.53 o 
  -3   3   1    42876.34    43333.06    431.28 o 
  -2   3   1    29191.69    32187.43    317.29 o 
  -1   3   1     8976.17     9343.14    111.50 o 
   0   3   1     4411.23     4409.38     71.30 o 
   1   3   1     3355.98     3741.47     70.09 o 
   2   3   1     1542.64     1705.14     43.94 o 
   3   3   1    11518.98    11754.68    115.53 o 
   4   3   1    10310.13    10455.85     95.57 o 
   5   3   1     3875.64     4071.62    106.61 o 
   6   3   1    12750.36    12179.01    222.57 o 
   7   3   1     2814.78     2967.21    122.64 o 
   8   3   1    10449.14    10457.69    222.71 o 
   9   3   1     5669.33     5518.91    193.99 o 
  10   3   1      495.39      625.13     93.66 o 
  11   3   1    10228.41     9701.01    233.65 o 
  12   3   1       12.92       23.50     87.49 o 
  13   3   1     7026.80     6876.57    215.13 o 
  14   3   1       28.02       73.04     98.90 o 
  15   3   1     2432.79     2359.04    221.30 o 
  16   3   1     2109.89     2264.88    159.50 o 
  17   3   1       91.01      -40.88    116.28 o 
 -17   4   1     6774.58     6984.26    349.66 o 
 -16   4   1     1150.45     1384.69    203.97 o 
 -15   4   1     2772.70     3062.76    200.28 o 
 -14   4   1     8351.85     8850.74    258.68 o 
 -13   4   1       30.36      -71.79     96.85 o 
 -12   4   1    12540.60    12233.62    454.95 o 
 -11   4   1     2573.41     2424.71    112.30 o 
 -10   4   1    21066.18    20895.46    315.98 o 
  -9   4   1    10523.51    10584.54    349.07 o 
  -8   4   1     3860.92     3635.99    131.38 o 
  -7   4   1    26911.77    27011.35    304.64 o 
  -6   4   1      282.24      404.09     37.56 o 
  -5   4   1    24000.87    22665.19    205.51 o 
  -4   4   1    18291.10    18391.84    192.21 o 
  -3   4   1    17229.02    16934.23    206.06 o 
  -2   4   1    43418.89    44045.71    390.85 o 
  -1   4   1    10972.17    11247.33    134.82 o 
   0   4   1    15851.96    15925.56    160.27 o 
   1   4   1      540.81      599.63     33.79 o 
   2   4   1    33428.69    34038.13    267.88 o 
   3   4   1    29274.35    29973.30    312.10 o 
   4   4   1     4193.78     4084.15     65.98 o 
   5   4   1    31378.79    31060.85    250.86 o 
   6   4   1       33.01       71.60     31.57 o 
   7   4   1    26763.95    26754.00    300.30 o 
   8   4   1     5510.56     5248.71    130.03 o 
   9   4   1    15250.97    15042.13    237.78 o 
  10   4   1     8367.68     8124.55    313.97 o 
  11   4   1      564.18      615.26    110.26 o 
  12   4   1    15637.93    14992.20    314.37 o 
  13   4   1        7.77      -88.01     96.72 o 
  14   4   1     7052.62     7041.36    388.51 o 
  15   4   1     2165.55     1813.64    149.81 o 
  16   4   1     1466.26     1785.60    157.29 o 
  17   4   1     2477.82     2695.16    181.98 o 
 -17   5   1       66.86      259.71    186.23 o 
 -16   5   1       34.96       86.15    172.29 o 
 -15   5   1        4.01      136.82    174.83 o 
 -14   5   1       90.32      323.15    138.74 o 
 -13   5   1      299.39      328.38    121.89 o 
 -12   5   1      304.34      318.27    129.66 o 
 -11   5   1     1922.28     1751.28    179.57 o 
 -10   5   1       16.22       28.68     71.86 o 
  -9   5   1      279.93      299.64     56.70 o 
  -8   5   1      314.63      294.24     49.77 o 
  -7   5   1      381.07      488.96     52.32 o 
  -6   5   1      598.30      565.56     82.98 o 
  -5   5   1     6936.43     7150.03    109.78 o 
  -4   5   1      541.70      699.94     65.83 o 
  -3   5   1       12.76       65.53     30.15 o 
  -2   5   1       17.38       13.47     25.60 o 
  -1   5   1        8.37       56.78     30.80 o 
   0   5   1       24.12       82.41     31.68 o 
   1   5   1        7.79       -2.18     29.55 o 
   2   5   1     8242.09     8820.82     96.35 o 
   3   5   1      529.17      726.66     38.01 o 
   4   5   1     1731.04     1936.84     76.92 o 
   5   5   1     3795.06     4036.43     74.31 o 
   6   5   1     1224.63     1244.26     97.57 o 
   7   5   1     2085.94     2152.16     66.10 o 
   8   5   1      109.68       71.51     46.07 o 
   9   5   1     1101.65     1199.13     85.39 o 
  10   5   1       32.94       42.87     87.52 o 
  11   5   1     2503.99     2408.82    142.87 o 
  12   5   1      361.24      346.02    109.65 o 
  13   5   1      347.35      238.75    109.83 o 
  14   5   1      120.17       99.14    111.72 o 
  15   5   1       40.89       15.21    132.88 o 
  16   5   1       37.99     -151.65    151.65 o 
 -16   6   1     3793.01     4160.40    316.72 o 
 -15   6   1     4178.45     4292.16    309.12 o 
 -14   6   1     7405.46     7625.30    371.19 o 
 -13   6   1      522.13      489.04    142.02 o 
 -12   6   1    16187.60    16709.12    419.46 o 
 -11   6   1      931.63      994.60    125.44 o 
 -10   6   1    12697.72    12239.29    277.12 o 
  -9   6   1    12591.39    12572.24    223.98 o 
  -8   6   1     5123.48     5210.87    161.10 o 
  -7   6   1    33322.27    32810.91    409.74 o 
  -6   6   1      600.00      616.11     47.56 o 
  -5   6   1    41474.42    41457.15    550.28 o 
  -4   6   1     7449.17     7301.30    184.41 o 
  -3   6   1     7991.64     7846.20    114.61 o 
  -2   6   1    34247.73    35293.11    329.34 o 
  -1   6   1     1633.02     1839.16     59.26 o 
   0   6   1    49431.79    50508.98    561.63 o 
   1   6   1     1844.30     1808.07     59.25 o 
   2   6   1    24387.16    23687.97    232.15 o 
   3   6   1    18969.64    18769.64    195.40 o 
   4   6   1     5367.06     5014.52    120.12 o 
   5   6   1    24965.13    24576.98    252.49 o 
   6   6   1       51.74       32.64     37.85 o 
   7   6   1    33176.28    33594.09    493.35 o 
   8   6   1     3587.08     3567.13    158.00 o 
   9   6   1     9337.92     9340.80    235.93 o 
  10   6   1     6074.96     6107.47    209.15 o 
  11   6   1     2651.30     2577.32    150.50 o 
  12   6   1     8620.02     9184.92    350.84 o 
  13   6   1      677.24      511.86    123.27 o 
  14   6   1     8099.54     8313.73    265.93 o 
  15   6   1     3880.27     3603.77    352.76 o 
  16   6   1     2812.92     2918.97    246.92 o 
 -16   7   1     1118.95     1383.42    249.57 o 
 -15   7   1      674.48      565.02    216.63 o 
 -14   7   1      333.53      358.52    195.10 o 
 -13   7   1     1895.25     1888.90    247.04 o 
 -12   7   1      260.75      300.25    173.56 o 
 -11   7   1     1316.92     1367.41    160.92 o 
 -10   7   1      257.49      236.90    141.89 o 
  -9   7   1     1053.15     1165.87    383.86 o 
  -8   7   1     2480.75     2526.11    115.89 o 
  -7   7   1     4270.41     4418.62    100.11 o 
  -6   7   1     9098.37     9333.29    151.49 o 
  -5   7   1       22.56      112.91     49.16 o 
  -4   7   1     1796.52     1626.58     61.80 o 
  -3   7   1     1589.78     1692.93    104.02 o 
  -2   7   1     1693.48     1754.82     56.33 o 
  -1   7   1    10516.38    10476.67    166.35 o 
   0   7   1      695.53      773.38     56.05 o 
   1   7   1     7622.17     7457.37    165.85 o 
   2   7   1      836.09      870.09     44.42 o 
   3   7   1     8219.86     8171.73    101.15 o 
   4   7   1     3916.84     3725.51     97.54 o 
   5   7   1      958.43      987.31     68.67 o 
   6   7   1     8612.43     8649.47    199.04 o 
   7   7   1     2995.76     2965.04     74.88 o 
   8   7   1     3842.30     3738.06    162.08 o 
   9   7   1     1180.34     1233.22    116.01 o 
  10   7   1      934.87      853.06    116.19 o 
  11   7   1     2046.10     2074.95    145.25 o 
  12   7   1       56.13       78.45    112.08 o 
  13   7   1     1915.66     2144.29    172.17 o 
  14   7   1      636.34      749.14    140.56 o 
  15   7   1      931.56      855.78    150.81 o 
 -15   8   1     2003.16     2310.77    283.78 o 
 -14   8   1     4682.06     4236.42    329.39 o 
 -13   8   1      322.61      278.71    207.77 o 
 -12   8   1     3763.76     3981.78    312.92 o 
 -11   8   1      330.59      424.40    191.30 o 
 -10   8   1     3936.02     4169.27    291.38 o 
  -9   8   1     6878.10     7345.32    369.93 o 
  -8   8   1     1286.09     1190.35     77.91 o 
  -7   8   1    17607.40    17454.92    349.38 o 
  -6   8   1        0.76        9.23    104.13 o 
  -5   8   1    15213.84    15207.77    221.32 o 
  -4   8   1     1108.09     1232.04     69.36 o 
  -3   8   1     4876.04     4905.78     96.01 o 
  -2   8   1    13478.82    13260.04    202.05 o 
  -1   8   1      129.38      185.51     55.18 o 
   0   8   1    20601.09    20765.44    277.94 o 
   1   8   1      328.41      409.69     57.95 o 
   2   8   1    23950.36    24125.43    272.61 o 
   3   8   1     5949.36     5873.08    102.03 o 
   4   8   1     2690.47     2655.11     82.36 o 
   5   8   1    15236.62    15214.28    247.41 o 
   6   8   1       38.79       71.73     60.55 o 
   7   8   1    12009.03    11848.34    213.74 o 
   8   8   1     1012.10     1065.75    109.36 o 
   9   8   1     8876.18     8933.46    245.89 o 
  10   8   1     4822.40     4678.75    189.93 o 
  11   8   1     1105.83      996.49    128.06 o 
  12   8   1     4515.52     4363.68    201.41 o 
  13   8   1      323.79      282.41    131.23 o 
  14   8   1     2428.70     2000.53    172.38 o 
  15   8   1     1764.96     1512.56    200.83 o 
 -15   9   1      853.22      979.29    257.17 o 
 -14   9   1      345.54      643.57    248.31 o 
 -13   9   1     4843.50     5199.24    364.86 o 
 -12   9   1      247.36      323.05    203.97 o 
 -11   9   1     9165.96     9448.33    433.27 o 
 -10   9   1     1870.71     1767.29    243.24 o 
  -9   9   1     6788.77     6311.55    349.66 o 
  -8   9   1     6864.14     6968.53    258.44 o 
  -7   9   1      739.60      767.20    101.83 o 
  -6   9   1    13823.54    13382.19    310.88 o 
  -5   9   1      918.82      892.68    114.65 o 
  -4   9   1    17482.57    17685.61    382.19 o 
  -3   9   1    11363.85    11454.89    166.70 o 
  -2   9   1    11882.16    11980.81    198.55 o 
  -1   9   1    22765.79    22474.04    302.50 o 
   0   9   1       27.89       29.19     58.13 o 
   1   9   1    13867.01    14074.52    218.07 o 
   2   9   1     7005.91     7003.69    151.64 o 
   3   9   1    15515.31    15321.82    197.57 o 
   4   9   1    18837.88    18258.43    263.58 o 
   5   9   1     2125.68     2249.63    130.71 o 
   6   9   1    15065.57    15037.63    277.89 o 
   7   9   1      409.02      342.24     68.31 o 
   8   9   1     6108.93     5862.26    202.33 o 
   9   9   1     5952.43     5002.09    353.14 o 
  10   9   1     2200.34     2108.46    219.57 o 
  11   9   1    10011.96     9759.22    274.66 o 
  12   9   1        2.16       -1.42    254.01 o 
  13   9   1     6895.00     7229.75    323.98 o 
  14   9   1      119.41      -25.26    161.00 o 
 -14  10   1      343.97      559.96    236.90 o 
 -13  10   1      117.91      467.48    236.90 o 
 -12  10   1      351.98      456.07    233.10 o 
 -11  10   1      258.42      160.89    210.30 o 
 -10  10   1       27.76     -108.95    200.17 o 
  -9  10   1       69.14       36.74    192.56 o 
  -8  10   1      424.16      531.70    100.88 o 
  -7  10   1      720.72      824.19    115.29 o 
  -6  10   1        1.07       58.44     96.56 o 
  -5  10   1     1285.69     1420.06    129.70 o 
  -4  10   1     1646.20     1603.83    106.18 o 
  -3  10   1      546.34      614.23     73.22 o 
  -2  10   1      964.67     1062.11     80.98 o 
  -1  10   1       46.59       87.08     66.07 o 
   0  10   1     2767.74     2796.26    121.78 o 
   1  10   1      687.25      721.27     77.10 o 
   2  10   1     1913.26     1886.64     92.11 o 
   3  10   1      367.87      471.17     62.64 o 
   4  10   1     2029.66     1819.39    284.41 o 
   5  10   1     2543.82     2372.41    241.97 o 
   6  10   1        3.48       56.86    112.75 o 
   7  10   1     2550.82     2463.92    125.81 o 
   8  10   1      132.61       41.29     76.04 o 
   9  10   1      231.76       27.95    133.28 o 
  10  10   1      299.44      163.43    148.70 o 
  11  10   1      401.17      273.55    157.47 o 
  12  10   1      743.48      837.40    248.31 o 
  13  10   1      218.29      647.37    245.77 o 
  14  10   1      150.48      215.37    234.37 o 
 -13  11   1     4847.20     5286.65    399.06 o 
 -12  11   1       51.75       78.55    226.77 o 
 -11  11   1     6964.27     6877.84    411.73 o 
 -10  11   1     2677.76     2737.71    317.98 o 
  -9  11   1     5719.92     5992.30    401.60 o 
  -8  11   1     8904.54     8710.98    250.99 o 
  -7  11   1     1014.71     1096.86    128.60 o 
  -6  11   1    14336.51    14178.89    345.85 o 
  -5  11   1     4135.80     4413.39    212.70 o 
  -4  11   1    15098.95    14831.43    378.16 o 
  -3  11   1    10618.97    10536.03    236.44 o 
  -2  11   1    13810.42    13679.39    230.72 o 
  -1  11   1    16665.12    16441.20    258.60 o 
   0  11   1      295.12      483.50     73.82 o 
   1  11   1    20724.85    20651.01    300.31 o 
   2  11   1     7219.51     7414.10    200.25 o 
   3  11   1    10564.81    10678.17    240.73 o 
   4  11   1    13300.72    12393.85    317.45 o 
   5  11   1     1174.79     1311.02    136.04 o 
   6  11   1    15606.71    14756.48    352.39 o 
   7  11   1      722.47      677.55    119.90 o 
   8  11   1     9267.53     9592.51    264.69 o 
   9  11   1     2994.84     2972.08    323.05 o 
  10  11   1     1690.53     1825.56    279.98 o 
  11  11   1     9615.24     9856.26    495.35 o 
  12  11   1       23.45     -226.77    226.77 o 
  13  11   1     7220.02     6609.27    429.47 o 
 -12  12   1      604.68      419.33    250.84 o 
 -11  12   1       33.28      139.36    230.57 o 
 -10  12   1      115.42       93.75    240.71 o 
  -9  12   1     1619.81     1541.12    228.04 o 
  -8  12   1       28.48      -61.71    104.96 o 
  -7  12   1     1589.09     1737.21    200.80 o 
  -6  12   1       57.02      108.65    112.03 o 
  -5  12   1     1336.88     1266.27    148.54 o 
  -4  12   1      156.81      125.94    155.19 o 
  -3  12   1      499.70      535.80     97.69 o 
  -2  12   1      831.43      746.11    101.70 o 
  -1  12   1       25.82       10.31     71.78 o 
   0  12   1     1887.33     1730.10    104.55 o 
   1  12   1      370.87      389.18     79.44 o 
   2  12   1      975.82      824.91    102.73 o 
   3  12   1      387.93      393.78     94.82 o 
   4  12   1       56.17      209.94    115.66 o 
   5  12   1      203.29      196.71    119.76 o 
   6  12   1       23.63      241.42    114.14 o 
   7  12   1     2649.59     2484.37    168.03 o 
   8  12   1      617.43      740.49    122.56 o 
   9  12   1      735.68      736.05    250.84 o 
  10  12   1      377.22      216.63    229.30 o 
  11  12   1        3.98      121.62    243.24 o 
  12  12   1      271.51      225.50    258.44 o 
 -11  13   1     2505.28     2175.22    328.12 o 
 -10  13   1     2178.05     2094.14    334.45 o 
  -9  13   1     2212.07     2185.76    152.63 o 
  -8  13   1     5482.22     5300.85    426.94 o 
  -7  13   1      600.44      575.07    153.29 o 
  -6  13   1     7866.14     8100.07    291.60 o 
  -5  13   1      180.88      -64.94    122.95 o 
  -4  13   1     6561.17     7224.95    272.70 o 
  -3  13   1     6019.91     5911.03    281.54 o 
  -2  13   1     2227.56     2596.41    251.56 o 
  -1  13   1     9305.92     8912.12    237.22 o 
   0  13   1       93.58       59.23     77.96 o 
   1  13   1    10663.67    10311.97    250.58 o 
   2  13   1      435.17      527.65    163.78 o 
   3  13   1     5028.83     4856.24    234.60 o 
   4  13   1     4855.94     5232.63    247.76 o 
   5  13   1      178.36      118.52    122.56 o 
   6  13   1     8145.02     7601.17    445.31 o 
   7  13   1      617.96      869.09    141.53 o 
   8  13   1     6202.78     5619.33    301.52 o 
   9  13   1     1656.48     1930.71    309.12 o 
  10  13   1      808.28     1356.82    291.38 o 
  11  13   1     2255.22     2540.08    354.72 o 
  -9  14   1     2194.82     2072.78    467.48 o 
  -8  14   1      725.17      783.87    146.02 o 
  -7  14   1     3943.60     3427.40    569.46 o 
  -6  14   1       35.29     -127.77    127.77 o 
  -5  14   1     4575.75     4716.15    472.54 o 
  -4  14   1     1975.05     1789.94    229.30 o 
  -3  14   1     2754.41     2994.07    202.92 o 
  -2  14   1     6424.62     6238.99    275.40 o 
  -1  14   1       57.21      -46.61    114.19 o 
   0  14   1     6571.27     6541.30    265.61 o 
   1  14   1     1427.38     1645.66    266.95 o 
   2  14   1     5100.63     5096.08    241.70 o 
   3  14   1     3768.90     3771.89    218.88 o 
   4  14   1     1583.69     1833.67    427.57 o 
   5  14   1     5970.95     5616.10    276.18 o 
   6  14   1       56.96      -50.24    132.60 o 
   7  14   1     5100.33     5169.61    471.91 o 
   8  14   1      843.82      607.42    141.10 o 
   9  14   1     1957.21     1815.67    145.47 o 
  -7  15   1      149.45      113.18    138.51 o 
  -6  15   1     1393.61     1235.10    177.52 o 
  -5  15   1        9.34       40.37    231.84 o 
  -4  15   1      765.13      854.02    165.59 o 
  -3  15   1      874.36      906.25    170.99 o 
  -2  15   1       10.93      155.02    136.61 o 
  -1  15   1     3119.03     2865.49    203.33 o 
   0  15   1        1.44       54.68    130.23 o 
   1  15   1     1856.82     1977.00    183.64 o 
   2  15   1       86.42       55.09    131.46 o 
   3  15   1      343.87      188.89    191.30 o 
   4  15   1       68.55      182.01    147.68 o 
   5  15   1       61.66       -5.45    156.46 o 
   6  15   1      950.73     1018.42    168.76 o 
   7  15   1      251.79      402.17    148.12 o 
  -5  16   1     4716.93     4360.44    642.30 o 
  -4  16   1     1928.11     2071.33    264.78 o 
  -3  16   1     3405.37     2970.81    301.52 o 
  -2  16   1     5356.37     5045.39    263.35 o 
  -1  16   1     1210.72     1457.03    525.12 o 
   0  16   1     6904.59     6677.99    296.02 o 
   1  16   1      571.74      755.20    162.13 o 
   2  16   1     4361.43     4204.52    243.59 o 
   3  16   1     5188.98     4187.01    328.12 o 
   4  16   1     1454.98     1515.52    190.21 o 
   5  16   1     7234.68     7099.00    307.54 o 
 -17   0   2     4308.16     4411.25    344.59 o 
 -16   0   2     2459.11     2687.03    192.56 o 
 -15   0   2     2888.87     2688.30    178.63 o 
 -14   0   2     9184.59     9382.45    288.85 o 
 -13   0   2     1244.33     1480.74    106.76 o 
 -12   0   2    16800.90    16926.01    351.80 o 
 -11   0   2      631.89      633.29    134.29 o 
 -10   0   2     9900.28     9425.26    237.54 o 
  -9   0   2    18355.68    17589.95    336.07 o 
  -8   0   2    13959.53    13554.31    266.37 o 
  -7   0   2    41829.27    40512.95    671.45 o 
  -6   0   2      738.14      867.21     45.83 o 
  -5   0   2    35874.91    35191.45    466.35 o 
  -4   0   2      340.46      352.80     37.62 o 
  -3   0   2     4441.59     3968.24     92.22 o 
  -2   0   2    45658.42    45827.24    556.09 o 
  -1   0   2     6384.60     5114.34     84.30 o 
   0   0   2   100234.80   100227.15   1238.57 o 
   1   0   2     6074.53     6930.44     84.90 o 
   2   0   2    79273.45    79683.12   1248.48 o 
   3   0   2    20993.90    21268.23    539.69 o 
   4   0   2     4321.28     4261.75    205.23 o 
   5   0   2    66796.12    67770.01   1584.86 o 
   6   0   2       29.11      -68.41    103.88 o 
   7   0   2    47270.52    45279.24   1143.98 o 
   8   0   2     7270.46     6454.71    367.39 o 
   9   0   2    31671.46    31375.33    900.75 o 
  10   0   2    14812.94    14622.23    576.43 o 
  11   0   2     6926.44     6906.55    483.94 o 
  12   0   2    13046.85    13161.27    297.37 o 
  13   0   2      523.31      518.28    188.76 o 
  14   0   2     9884.67    10054.31    263.99 o 
  15   0   2     5285.18     5002.53    192.38 o 
  16   0   2     4328.28     4502.74    237.54 o 
  17   0   2     3346.97     4045.12    442.14 o 
 -17   1   2       30.74       30.79    197.00 o 
 -16   1   2      335.91      286.00    179.26 o 
 -15   1   2       25.42      125.71     65.41 o 
 -14   1   2      136.75      101.43     90.74 o 
 -13   1   2     1563.60     1748.85    113.79 o 
 -12   1   2        1.57       45.20     74.59 o 
 -11   1   2     3104.30     3193.11    158.12 o 
 -10   1   2     1259.55     1306.07    135.55 o 
  -9   1   2     1365.58     1492.43     88.52 o 
  -8   1   2       38.02      134.87     60.66 o 
  -7   1   2        5.44       15.59     69.67 o 
  -6   1   2     1237.35     1255.47    149.49 o 
  -5   1   2     2395.29     2382.67    222.39 o 
  -4   1   2     2024.69     2167.19     72.05 o 
  -3   1   2     4961.54     5274.44     80.02 o 
  -2   1   2    12295.15    12898.83    122.25 o 
  -1   1   2     9227.92     9274.97     86.22 o 
   0   1   2      410.76      626.30     18.40 o 
   1   1   2     6065.63     6045.43     53.50 o 
   2   1   2    29193.31    29533.33    218.32 o 
   3   1   2      133.26      141.06     40.42 o 
   4   1   2     7280.93     7350.51    163.45 o 
   5   1   2     2644.23     2543.71     86.25 o 
   6   1   2    13542.78    13733.68    232.66 o 
   7   1   2      950.00     1156.41     72.40 o 
   8   1   2     1564.33     1619.52    153.89 o 
   9   1   2     1359.35     1498.65    158.84 o 
  10   1   2      106.97      228.30     72.28 o 
  11   1   2      753.44      917.83     88.88 o 
  12   1   2       35.55       20.84     77.03 o 
  13   1   2     1221.84     1277.83    108.05 o 
  14   1   2        4.95     -110.79    110.79 o 
  15   1   2       71.51       79.77    105.10 o 
  16   1   2       37.04      127.32    101.54 o 
  17   1   2       83.38      -42.96    106.63 o 
 -17   2   2     2049.03     2505.87    212.83 o 
 -16   2   2     1540.44     1632.56    146.24 o 
 -15   2   2     1366.10     1458.29    135.78 o 
 -14   2   2     7360.36     7421.49    228.30 o 
 -13   2   2      276.17      428.01     88.35 o 
 -12   2   2     8539.71     8615.82    190.75 o 
 -11   2   2     1096.14      996.15     87.13 o 
 -10   2   2     8626.72     8634.46    179.28 o 
  -9   2   2    10766.29    10349.29    191.53 o 
  -8   2   2     3341.92     3306.78    132.32 o 
  -7   2   2    23411.09    22981.00    306.46 o 
  -6   2   2      335.48      389.13     49.30 o 
  -5   2   2    18922.96    18449.80    217.57 o 
  -4   2   2     1684.66     1794.56     51.02 o 
  -3   2   2    89150.33    89717.45    776.33 o 
  -2   2   2    39485.14    41047.96    449.51 o 
  -1   2   2     2986.37     2465.85     51.56 o 
   0   2   2    87225.81    88815.15    763.04 o 
   1   2   2      163.28      166.09     17.69 o 
   2   2   2    41114.47    41608.47    345.48 o 
   3   2   2     8499.92     8444.25     86.83 o 
   4   2   2    15377.97    15549.33    200.03 o 
   5   2   2    36510.11    36645.01    510.17 o 
   6   2   2      160.46      227.40     64.65 o 
   7   2   2    28895.93    29067.07    436.79 o 
   8   2   2     3246.42     3050.77    141.21 o 
   9   2   2    12461.37    12138.13    246.82 o 
  10   2   2    14849.63    15120.26    292.59 o 
  11   2   2      543.28      711.57    125.62 o 
  12   2   2     7588.24     7534.69    212.22 o 
  13   2   2       98.40      127.78    112.24 o 
  14   2   2     5031.75     5355.64    309.52 o 
  15   2   2     2239.94     2215.93    189.95 o 
  16   2   2     3305.09     3552.21    184.27 o 
  17   2   2     2962.72     3023.08    277.03 o 
 -17   3   2      153.75      247.04    158.36 o 
 -16   3   2     2324.06     2643.96    225.50 o 
 -15   3   2     1632.99     1490.66    189.40 o 
 -14   3   2      219.87      223.95    109.58 o 
 -13   3   2     6909.51     6827.23    222.53 o 
 -12   3   2      293.01      403.94     93.04 o 
 -11   3   2    13187.81    12557.69    229.20 o 
 -10   3   2     4556.22     4539.60    148.85 o 
  -9   3   2     9605.03     9454.50    185.46 o 
  -8   3   2     9962.65     9738.60    198.08 o 
  -7   3   2       92.22      146.89     43.89 o 
  -6   3   2    11962.08    11686.80    145.15 o 
  -5   3   2    28673.90    30750.55    456.29 o 
  -4   3   2    37442.12    38714.49    347.81 o 
  -3   3   2    79283.20    81399.45    874.11 o 
  -2   3   2    24366.00    26418.52    268.80 o 
  -1   3   2    20119.95    20466.97    215.43 o 
   0   3   2      582.84      542.11     30.32 o 
   1   3   2    33427.88    33661.87    284.65 o 
   2   3   2    14403.34    14450.86    140.33 o 
   3   3   2    14793.16    14390.82    136.81 o 
   4   3   2    36805.78    37388.13    315.07 o 
   5   3   2     4642.15     4689.48     98.99 o 
   6   3   2    28540.54    29132.00    359.17 o 
   7   3   2      523.08      641.23     79.70 o 
   8   3   2     9634.88     9556.44    262.28 o 
   9   3   2     1380.13     1426.83    105.85 o 
  10   3   2      688.53      773.37     98.52 o 
  11   3   2    11544.14    11468.18    258.89 o 
  12   3   2      106.56      257.46    131.32 o 
  13   3   2     8299.07     8274.18    234.71 o 
  14   3   2      251.15      245.79    105.65 o 
  15   3   2     1908.70     1883.55    149.04 o 
  16   3   2     1140.68     1241.50    139.64 o 
  17   3   2      111.42      200.52    123.98 o 
 -17   4   2      323.04      239.44    177.36 o 
 -16   4   2      139.81      357.26    174.83 o 
 -15   4   2      159.30        5.07    153.29 o 
 -14   4   2     1306.58     1124.98    181.16 o 
 -13   4   2       68.62       67.39    106.42 o 
 -12   4   2     5023.35     5040.24    203.87 o 
 -11   4   2     1063.64      985.55    116.74 o 
 -10   4   2     2444.19     2311.68     95.56 o 
  -9   4   2      899.88      826.94     55.52 o 
  -8   4   2      854.48      895.18     50.07 o 
  -7   4   2     2535.59     2712.90     89.87 o 
  -6   4   2        0.64       51.72     72.51 o 
  -5   4   2    19072.77    18943.18    295.09 o 
  -4   4   2     2359.00     2347.91    152.19 o 
  -3   4   2    15439.14    15427.45    172.06 o 
  -2   4   2     5858.91     6136.83     91.46 o 
  -1   4   2     4454.71     4437.96     80.15 o 
   0   4   2     5815.19     5831.04     83.28 o 
   1   4   2       96.99      115.58     25.00 o 
   2   4   2     1597.87     1555.65     47.33 o 
   3   4   2     2829.75     2693.16     74.89 o 
   4   4   2     4499.49     4448.89     69.86 o 
   5   4   2     6947.88     6830.17     84.02 o 
   6   4   2     2648.53     2866.23     82.57 o 
   7   4   2     4672.05     4784.45     93.32 o 
   8   4   2      959.00      981.01     53.46 o 
   9   4   2       71.09      119.81     61.25 o 
  10   4   2     3191.27     2910.94    136.41 o 
  11   4   2      161.71      167.03     94.32 o 
  12   4   2     1700.59     1828.97    135.25 o 
  13   4   2        0.84      121.50    102.19 o 
  14   4   2     1681.31     1921.15    161.68 o 
  15   4   2      139.79      275.68    121.32 o 
  16   4   2      183.19      156.97    133.45 o 
 -17   5   2      240.48      315.45    190.03 o 
 -16   5   2     3556.30     4255.42    304.05 o 
 -15   5   2     4813.93     5389.27    317.98 o 
 -14   5   2     1686.62     1769.82    214.10 o 
 -13   5   2     9834.44     9499.00    377.53 o 
 -12   5   2        2.13       14.77    105.12 o 
 -11   5   2    12626.46    12514.87    305.47 o 
 -10   5   2     7550.75     7422.84    317.35 o 
  -9   5   2     9093.76     8729.97    362.33 o 
  -8   5   2    21497.63    21622.15    327.34 o 
  -7   5   2     3987.72     3871.97    123.83 o 
  -6   5   2    33771.29    34003.29    346.95 o 
  -5   5   2    17089.15    17954.46    255.19 o 
  -4   5   2    37088.11    37523.98    499.82 o 
  -3   5   2    32074.29    32336.81    332.40 o 
  -2   5   2     8038.79     8521.83    106.53 o 
  -1   5   2    35940.43    36165.80    369.52 o 
   0   5   2      104.92      127.05     27.67 o 
   1   5   2    73927.20    74975.91    615.63 o 
   2   5   2    24023.27    24824.65    206.81 o 
   3   5   2    24934.17    25778.77    232.34 o 
   4   5   2    23361.81    23125.49    259.60 o 
   5   5   2     2697.18     2789.79     70.98 o 
   6   5   2    40458.01    40604.46    436.31 o 
   7   5   2     1200.70     1253.25     66.17 o 
   8   5   2    15668.53    15929.71    246.31 o 
   9   5   2     7130.69     6963.97    263.37 o 
  10   5   2     3045.90     3256.87    157.72 o 
  11   5   2    12670.89    12579.40    285.66 o 
  12   5   2      547.60      686.20    112.46 o 
  13   5   2    10754.80    11329.25    285.01 o 
  14   5   2     1327.53     1201.21    160.10 o 
  15   5   2     3319.89     3253.85    188.70 o 
  16   5   2     2276.67     2079.30    172.80 o 
 -16   6   2       57.66      343.32    200.17 o 
 -15   6   2      114.20       87.41    183.70 o 
 -14   6   2      531.32      578.96    193.83 o 
 -13   6   2       31.59      432.00    174.83 o 
 -12   6   2       91.46      276.18    171.03 o 
 -11   6   2       81.45      120.35    157.09 o 
 -10   6   2       18.25     -121.28    133.65 o 
  -9   6   2      414.18      377.72    103.53 o 
  -8   6   2      841.59      890.44    108.29 o 
  -7   6   2      798.20      734.27    101.86 o 
  -6   6   2        3.05       39.91     43.70 o 
  -5   6   2      138.05       82.67     57.35 o 
  -4   6   2     2721.06     2828.68     77.38 o 
  -3   6   2     1104.42     1405.05     54.03 o 
  -2   6   2      784.01      740.48     46.20 o 
  -1   6   2      104.48      151.44     38.04 o 
   0   6   2     1389.58     1496.97     53.73 o 
   1   6   2      204.61      311.05     56.57 o 
   2   6   2     1652.00     1741.80     45.23 o 
   3   6   2      172.01      164.83     32.12 o 
   4   6   2      384.10      418.47     42.48 o 
   5   6   2      559.17      512.67     45.64 o 
   6   6   2      892.54     1101.01     53.53 o 
   7   6   2     3592.59     3569.15    125.17 o 
   8   6   2        8.31      -19.97     83.77 o 
   9   6   2      501.42      471.41     97.85 o 
  10   6   2      246.74      300.99     98.95 o 
  11   6   2       57.33       50.26    108.89 o 
  12   6   2      215.42      182.43    108.01 o 
  13   6   2       19.40      115.66    115.48 o 
  14   6   2      282.82       33.92    117.18 o 
  15   6   2      297.64      352.30    135.38 o 
  16   6   2       81.77     -128.47    128.47 o 
 -16   7   2     3443.42     3178.58    305.32 o 
 -15   7   2     4147.16     4757.10    343.32 o 
 -14   7   2     1362.08     1601.33    234.37 o 
 -13   7   2     6571.41     6970.32    376.26 o 
 -12   7   2      200.85      233.10    172.29 o 
 -11   7   2     5943.26     6046.78    348.39 o 
 -10   7   2     4191.95     4426.45    296.45 o 
  -9   7   2     5575.74     5665.35    334.45 o 
  -8   7   2    18505.59    18772.89    563.12 o 
  -7   7   2      688.56      662.75     55.64 o 
  -6   7   2    29349.64    30377.14    388.57 o 
  -5   7   2      542.58      538.76     58.65 o 
  -4   7   2    14917.84    14710.50    191.47 o 
  -3   7   2    11278.00    11313.13    156.26 o 
  -2   7   2     1762.30     1843.15     68.05 o 
  -1   7   2    30132.41    30145.24    328.75 o 
   0   7   2     1370.25     1428.16     63.47 o 
   1   7   2    48945.61    49646.75    504.13 o 
   2   7   2    10850.24    11532.53    128.87 o 
   3   7   2    17564.82    17973.07    176.96 o 
   4   7   2    21974.86    22380.90    239.94 o 
   5   7   2      992.93     1170.48     65.45 o 
   6   7   2    19306.27    19548.36    220.00 o 
   7   7   2     1945.28     1901.88     80.64 o 
   8   7   2    13331.84    13330.16    285.89 o 
   9   7   2     7570.21     7264.22    224.88 o 
  10   7   2     8089.67     8272.75    238.46 o 
  11   7   2     6553.85     6413.58    223.05 o 
  12   7   2       82.03      -27.53    149.98 o 
  13   7   2     5285.77     5527.03    224.32 o 
  14   7   2     1337.41     1243.75    153.89 o 
  15   7   2     2419.15     2622.17    301.23 o 
 -15   8   2      341.15      756.32    239.44 o 
 -14   8   2     2651.30     2422.26    286.31 o 
 -13   8   2      111.29     -184.96    184.96 o 
 -12   8   2     6773.20     6673.88    374.99 o 
 -11   8   2      920.20     1057.84    212.83 o 
 -10   8   2     5985.83     6334.36    355.99 o 
  -9   8   2     3120.82     3197.58    271.11 o 
  -8   8   2     2165.64     2101.12     76.99 o 
  -7   8   2     7749.02     7553.53    170.47 o 
  -6   8   2     1167.74     1236.16    120.11 o 
  -5   8   2    11987.49    12105.74    406.17 o 
  -4   8   2     5166.89     4979.78    109.45 o 
  -3   8   2    12754.14    13014.50    159.70 o 
  -2   8   2    13331.77    13276.75    183.58 o 
  -1   8   2     2730.03     3140.96    118.41 o 
   0   8   2     6345.19     6099.50    136.03 o 
   1   8   2      293.15      253.47     45.76 o 
   2   8   2     6940.77     6808.83    131.25 o 
   3   8   2     7313.47     7174.32    101.50 o 
   4   8   2     5690.55     5648.29    121.16 o 
   5   8   2    19406.60    18978.17    272.61 o 
   6   8   2     1598.95     1525.11     77.51 o 
   7   8   2     7436.84     7259.77    147.45 o 
   8   8   2      238.81      242.95    121.30 o 
   9   8   2     4308.42     4550.76    190.27 o 
  10   8   2     5871.04     6337.63    224.80 o 
  11   8   2      604.24      616.37    119.93 o 
  12   8   2     6023.44     6300.06    321.92 o 
  13   8   2       58.58      -24.68    123.91 o 
  14   8   2     2858.32     3279.07    197.48 o 
  15   8   2      945.32     1164.14    167.12 o 
 -15   9   2     1006.24      690.44    238.17 o 
 -14   9   2      749.52      600.50    234.37 o 
 -13   9   2     1864.75     1707.74    266.04 o 
 -12   9   2        6.56      157.09    196.37 o 
 -11   9   2     1535.80     1287.14    233.10 o 
 -10   9   2      712.67     1051.50    222.97 o 
  -9   9   2     1157.40      997.03    209.03 o 
  -8   9   2     3173.18     3112.33    149.83 o 
  -7   9   2        6.10       68.00    108.95 o 
  -6   9   2     5649.95     6100.44    166.55 o 
  -5   9   2     2225.15     2352.03    131.26 o 
  -4   9   2     5279.36     5145.67    147.46 o 
  -3   9   2     5046.64     5161.00    106.78 o 
  -2   9   2     1155.50     1086.46     97.10 o 
  -1   9   2     8499.22     8452.38    166.89 o 
   0   9   2      122.35       95.17     70.54 o 
   1   9   2     9079.52     9154.07    174.98 o 
   2   9   2      976.16     1100.63     62.76 o 
   3   9   2     4560.80     4564.66    106.61 o 
   4   9   2     4704.95     4679.63    181.03 o 
   5   9   2      470.97      379.74     65.07 o 
   6   9   2     3986.90     3966.48    129.49 o 
   7   9   2      131.80       92.90     65.18 o 
   8   9   2     4160.55     4326.77    180.23 o 
   9   9   2     1133.42     1008.81    119.16 o 
  10   9   2     1762.37     1775.97    143.20 o 
  11   9   2     2415.43     2136.72    159.96 o 
  12   9   2       12.74      -89.19    196.06 o 
  13   9   2     1449.03     1622.39    202.80 o 
  14   9   2      486.79      568.74    214.73 o 
 -14  10   2     3331.33     3334.41    339.52 o 
 -13  10   2        6.20       24.07    220.44 o 
 -12  10   2     7142.35     8215.66    442.14 o 
 -11  10   2      923.31      746.19    230.57 o 
 -10  10   2    10193.87     9561.08    444.67 o 
  -9  10   2     3902.50     4280.76    326.85 o 
  -8  10   2     2274.20     2187.23    135.99 o 
  -7  10   2    11635.25    11910.44    344.59 o 
  -6  10   2     1878.17     1697.96    135.88 o 
  -5  10   2    14555.12    14441.41    268.22 o 
  -4  10   2     6618.21     6742.84    265.89 o 
  -3  10   2    19418.64    19624.74    282.74 o 
  -2  10   2    13207.71    13491.15    222.79 o 
  -1  10   2     4581.38     4522.12    204.43 o 
   0  10   2    19393.07    19170.99    278.73 o 
   1  10   2     1154.90     1200.89     83.65 o 
   2  10   2    15459.97    15360.10    239.93 o 
   3  10   2    16883.47    16496.10    240.04 o 
   4  10   2     7209.21     6904.30    364.03 o 
   5  10   2    24379.73    23353.37    381.28 o 
   6  10   2     1926.69     1961.72    162.00 o 
   7  10   2     9717.79     9648.03    298.71 o 
   8  10   2     1380.47     1375.11     99.78 o 
   9  10   2     4685.80     4532.37    245.87 o 
  10  10   2    11435.57    11963.51    379.81 o 
  11  10   2      719.29     1026.25    176.88 o 
  12  10   2    11058.98    11170.39    389.45 o 
  13  10   2        4.63      149.03    167.71 o 
 -13  11   2       13.44      362.33    238.17 o 
 -12  11   2      367.48      494.08    252.11 o 
 -11  11   2       36.76      -77.28    224.24 o 
 -10  11   2      158.72     -107.68    216.63 o 
  -9  11   2       72.76      -86.78     86.78 o 
  -8  11   2      597.25      523.59    113.71 o 
  -7  11   2        1.99      -20.95    102.06 o 
  -6  11   2      544.54      788.98    126.09 o 
  -5  11   2      423.91      242.84    113.30 o 
  -4  11   2       83.40      -93.92    103.81 o 
  -3  11   2        0.12      -60.24     80.03 o 
  -2  11   2      676.68      603.65     76.92 o 
  -1  11   2       93.14        0.56     68.07 o 
   0  11   2      616.85      713.38     79.24 o 
   1  11   2     1266.17     1138.62    118.31 o 
   2  11   2       26.53        4.78     80.17 o 
   3  11   2       15.18       18.52     79.43 o 
   4  11   2      413.34      455.68    114.23 o 
   5  11   2       20.91      -36.89    102.18 o 
   6  11   2      128.93      -98.42    115.29 o 
   7  11   2      169.22       63.63    126.69 o 
   8  11   2      252.33      236.96    108.98 o 
   9  11   2       23.47      281.31    264.78 o 
  10  11   2      247.13     -155.86    288.85 o 
  11  11   2        0.30      133.15    163.47 o 
  12  11   2       72.83      -35.60    224.87 o 
 -12  12   2     6164.40     6913.32    458.61 o 
 -11  12   2      669.80      885.54    264.78 o 
 -10  12   2     5303.87     5514.69    432.00 o 
  -9  12   2     4215.61     4143.61    185.30 o 
  -8  12   2     3196.00     3340.93    224.87 o 
  -7  12   2     9630.93     9656.67    294.28 o 
  -6  12   2       10.33       -7.97    141.89 o 
  -5  12   2    13518.25    13621.12    350.64 o 
  -4  12   2     3473.15     3911.22    212.84 o 
  -3  12   2     4305.67     4309.58    178.64 o 
  -2  12   2     7116.53     6849.65    218.66 o 
  -1  12   2      227.71      250.08     77.05 o 
   0  12   2    11888.70    12117.29    251.70 o 
   1  12   2      746.31      766.97     99.61 o 
   2  12   2     9215.73     9004.45    229.36 o 
   3  12   2     8027.67     7360.64    344.86 o 
   4  12   2     4355.14     4193.36    213.10 o 
   5  12   2    13477.06    13940.44    358.76 o 
   6  12   2      105.38      168.07    117.11 o 
   7  12   2     9524.48     9593.14    287.00 o 
   8  12   2     1684.75     1723.84    306.58 o 
   9  12   2     3451.38     3553.57    363.59 o 
  10  12   2     7160.32     8280.27    459.87 o 
  11  12   2     2164.63     2075.13    314.18 o 
 -11  13   2     1475.91     1897.77    331.92 o 
 -10  13   2     1117.35     1313.75    309.12 o 
  -9  13   2      249.29      452.73    119.77 o 
  -8  13   2     2697.39     2412.32    176.67 o 
  -7  13   2      158.22      177.28    124.51 o 
  -6  13   2     3429.13     3175.60    435.80 o 
  -5  13   2      180.80       86.07    129.82 o 
  -4  13   2     4581.65     4461.68    226.97 o 
  -3  13   2     1612.39     1580.60    129.13 o 
  -2  13   2      261.93      239.39    100.41 o 
  -1  13   2     7896.19     7640.27    392.31 o 
   0  13   2      375.24      303.31    139.28 o 
   1  13   2     8142.57     7569.72    222.53 o 
   2  13   2     1751.74     1705.75    127.49 o 
   3  13   2     2454.21     2465.77    179.58 o 
   4  13   2      736.02      610.79    137.09 o 
   5  13   2      372.12      251.95    203.97 o 
   6  13   2     5122.31     4873.54    233.45 o 
   7  13   2      244.35      143.43    192.56 o 
   8  13   2     3589.19     3167.57    192.28 o 
   9  13   2     1598.15     1432.83    288.85 o 
  10  13   2      841.33      625.83    274.91 o 
  -9  14   2     1968.69     1699.02    169.13 o 
  -8  14   2      339.41      302.28    136.53 o 
  -7  14   2     4833.81     4500.88    248.02 o 
  -6  14   2      355.34      429.98    151.39 o 
  -5  14   2     3779.29     3783.30    223.67 o 
  -4  14   2      208.70      400.52    252.11 o 
  -3  14   2     1579.83     1705.74    140.31 o 
  -2  14   2     3847.98     3508.74    170.56 o 
  -1  14   2       77.29      -82.80    120.92 o 
   0  14   2     5463.61     5494.68    257.52 o 
   1  14   2       49.57      142.41    151.57 o 
   2  14   2     2161.74     2151.38    147.49 o 
   3  14   2      918.27      584.19    147.29 o 
   4  14   2      506.57      522.55    172.29 o 
   5  14   2     2796.87     2465.94    231.20 o 
   6  14   2        8.28       81.14    133.32 o 
   7  14   2     2867.57     3063.47    249.57 o 
   8  14   2     1527.06     1519.10    230.57 o 
   9  14   2     2046.80     2312.04    347.12 o 
  -7  15   2       21.95      -55.35    138.92 o 
  -6  15   2     7129.35     7124.24    532.09 o 
  -5  15   2     1291.10     1260.92    455.44 o 
  -4  15   2     7542.05     7716.13    308.08 o 
  -3  15   2     6400.87     5864.70    586.56 o 
  -2  15   2     2676.26     2620.85    242.61 o 
  -1  15   2     8360.25     8522.02    309.95 o 
   0  15   2       12.84       55.05    133.40 o 
   1  15   2     7099.13     7642.24    347.12 o 
   2  15   2     1206.31     1168.49    245.77 o 
   3  15   2     3792.58     3736.09    360.42 o 
   4  15   2     7324.82     7106.24    888.71 o 
   5  15   2     1728.45     1675.97    179.01 o 
   6  15   2     6263.84     6257.71    676.51 o 
   7  15   2       34.97      188.24    259.08 o 
  -5  16   2      126.34      138.50    161.23 o 
  -4  16   2      124.20      278.71    205.23 o 
  -3  16   2        1.74     -163.43    196.37 o 
  -2  16   2      104.49      109.58    148.26 o 
  -1  16   2      211.68      199.32    147.36 o 
   0  16   2       64.83      136.01    144.19 o 
   1  16   2        0.93      -37.74    139.44 o 
   2  16   2       18.16        9.17    143.52 o 
   3  16   2       61.33     -178.63    178.63 o 
   4  16   2      157.24      209.23    149.75 o 
 -17   1   3      815.17      988.64    200.18 o 
 -16   1   3     3001.88     3229.04    137.63 o 
 -15   1   3     6659.90     7039.30    266.19 o 
 -14   1   3     2691.80     2592.08    114.35 o 
 -13   1   3    12231.74    12566.00    225.79 o 
 -12   1   3       16.63      -28.80     60.49 o 
 -11   1   3    15113.11    14623.98    240.06 o 
 -10   1   3     6438.20     6232.55    212.71 o 
  -9   1   3    13058.68    13149.19    461.63 o 
  -8   1   3    22464.68    21767.58    398.32 o 
  -7   1   3      447.88      472.71     45.40 o 
  -6   1   3    38750.12    38093.39    433.03 o 
  -5   1   3     1167.95     1139.09     45.57 o 
  -4   1   3    37581.31    38378.09    427.54 o 
  -3   1   3    28689.51    26516.67    268.74 o 
  -2   1   3     3044.41     3584.77     54.18 o 
  -1   1   3    48243.92    46581.30    384.67 o 
   0   1   3     1481.58     1452.37     37.71 o 
   1   1   3    51982.32    51081.95    387.92 o 
   2   1   3     5925.13     6056.69     58.83 o 
   3   1   3    31671.04    30996.70    269.94 o 
   4   1   3    36978.65    38331.75    524.92 o 
   5   1   3     3264.59     3442.93    110.49 o 
   6   1   3    35823.83    35036.39    597.98 o 
   7   1   3     2036.45     1979.94    104.71 o 
   8   1   3    35514.71    35506.63    524.58 o 
   9   1   3    11591.69    11678.56    292.21 o 
  10   1   3    11083.20    11380.31    246.23 o 
  11   1   3    11246.52    10990.95    246.55 o 
  12   1   3      966.69     1055.57    126.67 o 
  13   1   3    10695.99    11164.63    268.67 o 
  14   1   3     1181.80     1271.72    100.87 o 
  15   1   3     5112.35     5040.02    145.95 o 
  16   1   3     4346.91     4471.89    194.87 o 
  17   1   3      547.98      709.38    253.23 o 
 -17   2   3     2073.92     2176.48    216.63 o 
 -16   2   3      237.80      279.52    122.33 o 
 -15   2   3      420.00      342.48    104.11 o 
 -14   2   3     1923.29     2152.91    192.78 o 
 -13   2   3       79.33      -21.05     90.59 o 
 -12   2   3     8002.51     7863.84    196.40 o 
 -11   2   3     1242.49     1241.22     75.32 o 
 -10   2   3    12742.54    12659.38    399.18 o 
  -9   2   3     2122.57     2011.14     71.92 o 
  -8   2   3     1936.90     1828.09     82.65 o 
  -7   2   3     8867.81     8822.83    131.90 o 
  -6   2   3      487.38      490.40     39.54 o 
  -5   2   3    18181.68    18430.97    348.53 o 
  -4   2   3     3657.26     3474.57     56.54 o 
  -3   2   3    20911.32    20626.59    216.90 o 
  -2   2   3     1640.78     1639.70     47.39 o 
  -1   2   3    24134.95    24282.40    211.34 o 
   0   2   3     7277.52     7703.73    101.08 o 
   1   2   3     2917.69     2980.20     53.68 o 
   2   2   3      426.54      461.71     20.42 o 
   3   2   3    31401.39    32188.01    258.57 o 
   4   2   3     1674.94     1722.67     58.94 o 
   5   2   3    18908.56    18787.30    245.63 o 
   6   2   3     3578.03     3785.78    123.25 o 
   7   2   3     5163.37     4919.05    155.32 o 
   8   2   3     1331.92     1302.48    134.10 o 
   9   2   3     1445.63     1364.15    127.44 o 
  10   2   3     7195.39     7241.85    200.29 o 
  11   2   3       16.12      -50.74     82.27 o 
  12   2   3    10226.91    10145.25    364.26 o 
  13   2   3      411.14      372.76    112.50 o 
  14   2   3     3020.28     3166.89    167.96 o 
  15   2   3      172.77      210.43    168.14 o 
  16   2   3      709.02      893.37    236.44 o 
 -17   3   3      312.23      253.37    171.03 o 
 -16   3   3     1999.53     2106.81    214.10 o 
 -15   3   3     2385.46     2452.88    231.84 o 
 -14   3   3     1211.68     1309.62    180.28 o 
 -13   3   3     6051.92     5866.17    149.92 o 
 -12   3   3      557.38      665.14     73.17 o 
 -11   3   3     8608.85     8520.09    172.94 o 
 -10   3   3     3993.60     4055.73     98.68 o 
  -9   3   3     6187.94     6113.87    204.25 o 
  -8   3   3     9010.46     8679.82    206.95 o 
  -7   3   3       19.80       72.18     41.37 o 
  -6   3   3     8345.22     7973.12    157.26 o 
  -5   3   3     4962.41     4647.94     68.18 o 
  -4   3   3    31011.20    31074.39    314.79 o 
  -3   3   3    10741.66     9731.80    136.05 o 
  -2   3   3     4660.76     4828.47     79.85 o 
  -1   3   3    23954.12    23313.62    248.44 o 
   0   3   3     1013.00     1123.64     43.00 o 
   1   3   3     7731.39     7675.99     88.28 o 
   2   3   3     3997.14     4059.71     52.51 o 
   3   3   3    22583.69    22802.99    195.00 o 
   4   3   3    10828.80    10512.43    110.63 o 
   5   3   3     6506.03     6515.38    107.98 o 
   6   3   3    16831.50    16239.98    229.39 o 
   7   3   3      449.94      568.50     56.23 o 
   8   3   3     9061.29     8901.09    163.43 o 
   9   3   3     5138.18     4856.09    172.88 o 
  10   3   3     1102.83     1015.98    106.32 o 
  11   3   3     9753.83    10410.75    254.26 o 
  12   3   3        2.34      218.87     99.84 o 
  13   3   3     6603.33     6506.04    217.74 o 
  14   3   3       40.46      -99.70     99.70 o 
  15   3   3     1839.43     1792.36    150.44 o 
  16   3   3     1526.13     1754.87    155.85 o 
 -17   4   3     2304.04     2768.11    257.17 o 
 -16   4   3     1751.95     2023.19    225.50 o 
 -15   4   3     2824.35     2690.26    266.04 o 
 -14   4   3     5181.03     4965.09    149.54 o 
 -13   4   3      184.05       86.48     71.94 o 
 -12   4   3    13851.46    13257.13    413.41 o 
 -11   4   3     1424.87     1459.22    114.91 o 
 -10   4   3    14955.90    14166.33    241.06 o 
  -9   4   3     6314.26     6410.38    149.03 o 
  -8   4   3     8054.57     7988.73    138.18 o 
  -7   4   3    20757.23    20778.13    420.02 o 
  -6   4   3     1176.70     1227.47     94.90 o 
  -5   4   3    59968.39    60936.57    662.92 o 
  -4   4   3    15148.47    14965.64    193.00 o 
  -3   4   3    33727.39    33179.72    339.07 o 
  -2   4   3    43424.79    43878.59    438.45 o 
  -1   4   3     6909.63     6848.33     92.85 o 
   0   4   3    52520.23    54144.86    484.34 o 
   1   4   3     1967.62     2075.18     48.84 o 
   2   4   3    20336.99    20379.82    163.29 o 
   3   4   3    21349.51    21594.74    187.69 o 
   4   4   3    17437.84    17710.61    203.28 o 
   5   4   3    38286.81    38860.68    335.46 o 
   6   4   3      441.98      445.29     49.58 o 
   7   4   3    15323.94    15525.19    235.80 o 
   8   4   3     2729.14     2784.81    100.88 o 
   9   4   3     2483.65     2756.11    142.64 o 
  10   4   3    10097.36    10339.74    253.63 o 
  11   4   3      849.76     1074.34    118.55 o 
  12   4   3    10723.23    10393.18    263.34 o 
  13   4   3      428.03      439.01    111.11 o 
  14   4   3     6345.47     6529.66    234.00 o 
  15   4   3     1472.33     1455.67    150.49 o 
  16   4   3     1456.96     1643.05    159.64 o 
 -17   5   3        6.83      -13.94    187.50 o 
 -16   5   3       92.09      358.52    190.03 o 
 -15   5   3      180.33      272.38    183.70 o 
 -14   5   3        9.25       62.08    164.69 o 
 -13   5   3      337.13      263.73    122.98 o 
 -12   5   3       92.58      -18.44    105.30 o 
 -11   5   3     1446.31     1257.33    132.02 o 
 -10   5   3      830.87     1000.85    120.46 o 
  -9   5   3      321.24      294.82    102.57 o 
  -8   5   3        6.04       69.42     89.25 o 
  -7   5   3      153.92      162.65    141.26 o 
  -6   5   3     2123.53     2184.45     75.60 o 
  -5   5   3       92.75       60.72     41.74 o 
  -4   5   3     1793.05     1910.72     59.89 o 
  -3   5   3     4184.18     3986.38     99.15 o 
  -2   5   3     4315.65     4532.94     88.68 o 
  -1   5   3       71.84      155.55     42.54 o 
   0   5   3       13.25       74.88     32.03 o 
   1   5   3     2071.20     2237.81     57.38 o 
   2   5   3     5288.72     5514.78     67.62 o 
   3   5   3      790.03      804.54     36.86 o 
   4   5   3     1762.74     1903.50     70.38 o 
   5   5   3     2139.92     2203.57     89.04 o 
   6   5   3     1084.10     1069.92    112.64 o 
   7   5   3        1.03       91.70     64.04 o 
   8   5   3       12.88       38.61     85.54 o 
   9   5   3      201.64      233.50     93.40 o 
  10   5   3      384.14      325.94    100.18 o 
  11   5   3      523.89      539.88    110.09 o 
  12   5   3        0.05      103.83    166.04 o 
  13   5   3     1632.91     1861.57    149.06 o 
  14   5   3      264.83      231.69    144.49 o 
  15   5   3       87.21      206.88    137.87 o 
  16   5   3       18.18     -122.93    122.93 o 
 -16   6   3     2398.20     2590.75    273.64 o 
 -15   6   3     2020.81     2381.72    263.51 o 
 -14   6   3     6980.83     7800.13    380.06 o 
 -13   6   3      641.07      746.19    187.50 o 
 -12   6   3    10457.31    10487.16    410.47 o 
 -11   6   3     1094.81     1102.39    134.15 o 
 -10   6   3     8150.53     7819.87    241.39 o 
  -9   6   3    12190.93    12090.55    297.21 o 
  -8   6   3     3243.62     3218.35    178.63 o 
  -7   6   3    44492.49    45423.33    511.86 o 
  -6   6   3       51.64      163.29     48.77 o 
  -5   6   3    47400.75    47536.23    540.50 o 
  -4   6   3     6348.38     6427.21    110.61 o 
  -3   6   3     5539.12     5481.49    103.34 o 
  -2   6   3    24917.01    24896.92    275.09 o 
  -1   6   3     8050.92     8476.13    128.70 o 
   0   6   3    59848.68    60612.53    604.95 o 
   1   6   3      544.40      564.51     37.48 o 
   2   6   3    40444.10    40999.44    332.68 o 
   3   6   3    10840.12    10551.95    125.50 o 
   4   6   3     9934.94    10060.62    136.01 o 
   5   6   3    17308.52    17361.22    197.14 o 
   6   6   3        3.82       47.59     38.13 o 
   7   6   3    17937.40    18047.28    371.38 o 
   8   6   3    10413.48    10056.20    300.45 o 
   9   6   3    15204.49    15091.83    334.23 o 
  10   6   3     7404.44     7865.50    234.91 o 
  11   6   3     2940.93     3167.80    168.42 o 
  12   6   3     7622.03     7570.46    240.03 o 
  13   6   3      872.47      922.39    132.52 o 
  14   6   3     3656.35     3751.89    199.30 o 
  15   6   3     3572.58     3572.10    202.91 o 
 -16   7   3      396.37      459.87    221.70 o 
 -15   7   3     1014.92      989.43    234.37 o 
 -14   7   3      232.93      190.03    200.17 o 
 -13   7   3     2332.44     1892.71    238.17 o 
 -12   7   3        0.61       30.40    167.23 o 
 -11   7   3     1564.48     1852.17    224.24 o 
 -10   7   3     1436.68     1322.82    135.60 o 
  -9   7   3     1592.79     1590.69    146.32 o 
  -8   7   3     1826.62     1749.51    138.71 o 
  -7   7   3      472.97      499.30     56.28 o 
  -6   7   3     8075.27     8630.30    300.01 o 
  -5   7   3      792.96      861.86    122.88 o 
  -4   7   3     9976.19     9984.96    148.83 o 
  -3   7   3     1065.43     1145.79     59.95 o 
  -2   7   3     1513.57     1535.22     65.68 o 
  -1   7   3     3921.44     3873.77    100.51 o 
   0   7   3       26.49      100.39     38.43 o 
   1   7   3     6402.37     6415.52    107.71 o 
   2   7   3      698.12      756.27     39.04 o 
   3   7   3     3701.16     3661.60     71.92 o 
   4   7   3     1757.20     1729.70     64.28 o 
   5   7   3      289.60      321.91     56.20 o 
   6   7   3     3403.91     3636.14    102.33 o 
   7   7   3      116.27       57.86     92.19 o 
   8   7   3     1822.92     1721.48    122.22 o 
   9   7   3     3533.88     3567.98    166.09 o 
  10   7   3      816.60      930.85    202.98 o 
  11   7   3     1027.34      934.67    128.17 o 
  12   7   3       57.27      169.69    115.78 o 
  13   7   3     1720.54     2115.03    165.26 o 
  14   7   3       99.65      145.38    130.04 o 
  15   7   3      674.17      661.78    151.76 o 
 -15   8   3     1522.68     1516.44    266.04 o 
 -14   8   3     3302.92     2641.43    295.18 o 
 -13   8   3      682.82      847.54    221.70 o 
 -12   8   3     3734.82     4108.46    317.98 o 
 -11   8   3       44.27      191.30    182.43 o 
 -10   8   3     2976.46     2974.61    271.11 o 
  -9   8   3     5634.47     5625.06    220.35 o 
  -8   8   3      398.06      496.47     76.18 o 
  -7   8   3    23026.42    22478.74    350.61 o 
  -6   8   3      565.19      496.14     78.51 o 
  -5   8   3    11357.80    11359.55    191.54 o 
  -4   8   3      701.45      812.56     60.64 o 
  -3   8   3     4965.81     4994.93    114.49 o 
  -2   8   3    15371.62    15077.04    202.26 o 
  -1   8   3       45.72      -21.50     49.49 o 
   0   8   3    30551.96    30441.51    308.30 o 
   1   8   3      876.54      946.20     59.26 o 
   2   8   3    18402.29    18440.57    187.96 o 
   3   8   3     6216.15     6120.68    145.26 o 
   4   8   3     7241.99     7172.25    143.53 o 
   5   8   3     4067.41     3653.35    140.47 o 
   6   8   3     1125.57     1109.82     73.21 o 
   7   8   3     6480.82     6821.12    236.62 o 
   8   8   3     3653.33     3670.99    163.54 o 
   9   8   3     9623.63    10040.68    262.79 o 
  10   8   3     4118.11     3961.26    182.50 o 
  11   8   3     1574.51     1455.48    141.01 o 
  12   8   3     2894.25     2648.88    288.79 o 
  13   8   3      251.26      283.90    142.76 o 
  14   8   3     1411.47     1412.70    162.82 o 
 -15   9   3     3001.57     3475.03    338.25 o 
 -14   9   3      535.45      582.76    252.11 o 
 -13   9   3     4544.24     4786.24    363.59 o 
 -12   9   3      211.32      447.21    217.90 o 
 -11   9   3     8563.43     8849.09    433.27 o 
 -10   9   3     1029.73      510.55    210.30 o 
  -9   9   3     6224.98     6176.00    353.46 o 
  -8   9   3    10909.95    10169.05    252.57 o 
  -7   9   3      111.96       66.40     74.37 o 
  -6   9   3    10812.63    10920.42    224.26 o 
  -5   9   3      443.82      580.88     87.57 o 
  -4   9   3    13556.67    13960.14    226.09 o 
  -3   9   3     4363.85     4497.31    120.71 o 
  -2   9   3     8927.62     9046.54    156.70 o 
  -1   9   3    11029.76    11008.42    174.57 o 
   0   9   3      176.37      233.06     64.51 o 
   1   9   3    11716.94    11710.66    214.07 o 
   2   9   3     5567.90     5473.62    124.48 o 
   3   9   3    11645.61    11611.03    139.70 o 
   4   9   3    20606.43    20375.79    256.08 o 
   5   9   3     2685.67     2666.04    102.03 o 
   6   9   3     6984.26     7179.11    150.40 o 
   7   9   3      177.83      239.21     62.64 o 
   8   9   3     9215.48     8725.82    241.23 o 
   9   9   3     3660.18     3718.12    183.01 o 
  10   9   3     2100.32     1897.11    148.28 o 
  11   9   3    11217.91    11557.43    302.46 o 
  12   9   3       61.83       33.69    124.09 o 
  13   9   3     6367.34     6650.19    557.42 o 
  14   9   3      300.42      205.27    330.02 o 
 -14  10   3      304.09      459.87    257.17 o 
 -13  10   3        5.07       65.88    224.24 o 
 -12  10   3      471.20      193.83    228.04 o 
 -11  10   3        8.02      -70.94    191.30 o 
 -10  10   3      331.98       48.14    200.17 o 
  -9  10   3      631.89      415.53    220.44 o 
  -8  10   3      201.44      277.72    177.36 o 
  -7  10   3      584.02      550.88    191.93 o 
  -6  10   3       49.53       -1.13     78.51 o 
  -5  10   3     1162.68     1040.78    100.46 o 
  -4  10   3       10.69      -54.65     65.94 o 
  -3  10   3      124.48      214.46     60.00 o 
  -2  10   3      270.32      365.08     65.45 o 
  -1  10   3      234.90      250.78     68.20 o 
   0  10   3      519.75      692.52    165.12 o 
   1  10   3      494.24      610.80     75.38 o 
   2  10   3     1928.48     2021.32     96.44 o 
   3  10   3      775.20      783.58     66.21 o 
   4  10   3       71.41      -18.14     76.48 o 
   5  10   3      316.19      383.45    114.87 o 
   6  10   3      212.80      284.22     86.99 o 
   7  10   3      439.05      360.26     89.32 o 
   8  10   3       91.53      122.28     74.75 o 
   9  10   3      321.21      394.16    143.73 o 
  10  10   3      959.85      734.57    167.96 o 
  11  10   3       13.19      141.41    157.47 o 
  12  10   3      985.75      822.43    182.47 o 
  13  10   3        0.31      -58.00    165.21 o 
 -13  11   3     5921.63     6117.72    428.20 o 
 -12  11   3       19.17      238.17    244.51 o 
 -11  11   3     6951.36     7160.36    445.94 o 
 -10  11   3     2122.82     1715.34    293.91 o 
  -9  11   3     5718.12     5743.83    197.86 o 
  -8  11   3     5471.79     5303.32    376.89 o 
  -7  11   3      636.75      689.71    126.05 o 
  -6  11   3    13253.24    12868.39    328.91 o 
  -5  11   3     1602.84     1593.56    135.90 o 
  -4  11   3    11076.14    11501.83    254.54 o 
  -3  11   3     8249.28     8303.19    221.54 o 
  -2  11   3     3874.58     4177.31    136.75 o 
  -1  11   3    12816.26    13008.38    226.47 o 
   0  11   3       37.73       68.40     68.68 o 
   1  11   3    16607.88    16893.06    266.56 o 
   2  11   3     6676.49     6733.41    300.70 o 
   3  11   3    11836.13    11620.83    251.62 o 
   4  11   3    13246.78    13009.34    539.69 o 
   5  11   3     1468.40     1500.41    260.34 o 
   6  11   3    16431.44    16158.07    374.70 o 
   7  11   3      413.88      471.86    115.68 o 
   8  11   3     9559.33     9662.76    228.02 o 
   9  11   3     4411.55     4473.43    255.08 o 
  10  11   3     2790.17     2725.77    275.54 o 
  11  11   3     6203.31     6028.86    317.54 o 
  12  11   3      231.37      312.74    274.28 o 
 -12  12   3      690.07      315.45    253.37 o 
 -11  12   3       31.38      317.98    263.51 o 
 -10  12   3      322.38      -44.34    253.37 o 
  -9  12   3      716.13      998.14    126.09 o 
  -8  12   3      166.94      144.58    114.06 o 
  -7  12   3     1695.29     1721.50    177.36 o 
  -6  12   3      297.47      390.64    124.51 o 
  -5  12   3     2418.76     2427.17    177.42 o 
  -4  12   3        8.34      -50.66    113.81 o 
  -3  12   3      194.13       63.33     91.27 o 
  -2  12   3     1456.35     1651.74    121.57 o 
  -1  12   3        3.50       55.27     71.95 o 
   0  12   3     6089.15     5943.87    169.08 o 
   1  12   3      904.25      974.63    108.43 o 
   2  12   3     2862.83     3202.24    150.55 o 
   3  12   3      108.33       58.26    109.82 o 
   4  12   3      205.32      288.50    116.18 o 
   5  12   3      268.15      202.12    115.68 o 
   6  12   3      184.79       25.84    109.63 o 
   7  12   3     1284.93     1065.98    138.48 o 
   8  12   3     1301.42     1436.31    136.30 o 
   9  12   3      930.23     1161.72    277.44 o 
  10  12   3      452.71      742.39    267.31 o 
  11  12   3      282.72      145.69    247.04 o 
 -11  13   3     2628.92     2908.74    363.59 o 
 -10  13   3     1002.64      805.73    282.51 o 
  -9  13   3     1262.08     1351.47    269.84 o 
  -8  13   3     4813.84     4920.31    274.28 o 
  -7  13   3      400.76      424.97    136.37 o 
  -6  13   3     7463.04     6927.94    494.71 o 
  -5  13   3      178.93      189.19    130.47 o 
  -4  13   3     6221.50     6150.34    263.32 o 
  -3  13   3     4552.35     4323.22    177.94 o 
  -2  13   3     1456.73     1783.94    131.70 o 
  -1  13   3    11263.18    11263.20    261.78 o 
   0  13   3       93.61      249.52     97.55 o 
   1  13   3     8925.39     9337.28    386.59 o 
   2  13   3     2276.01     2361.16    151.32 o 
   3  13   3     6240.02     6586.08    266.81 o 
   4  13   3     5093.32     5159.90    345.86 o 
   5  13   3      364.75      309.28    275.54 o 
   6  13   3     7481.49     7330.34    298.35 o 
   7  13   3     1198.72     1086.65    283.78 o 
   8  13   3     6338.55     6296.17    339.52 o 
   9  13   3     1548.17     2040.93    335.72 o 
  10  13   3     2721.56     2433.66    344.59 o 
  -9  14   3     3039.14     3050.71    342.69 o 
  -8  14   3      888.51      941.40    155.00 o 
  -7  14   3     6648.00     7095.99    491.55 o 
  -6  14   3      139.68      154.67    139.99 o 
  -5  14   3     8536.80     9269.66    571.36 o 
  -4  14   3      451.26      420.77    182.43 o 
  -3  14   3     3418.37     3660.56    226.48 o 
  -2  14   3     5190.99     5483.45    213.94 o 
  -1  14   3      458.33      228.60    128.99 o 
   0  14   3     5729.40     5893.45    265.05 o 
   1  14   3      832.85      914.44    121.42 o 
   2  14   3     4709.51     4650.82    211.44 o 
   3  14   3     2285.56     2438.00    192.36 o 
   4  14   3     3369.55     2719.07    197.85 o 
   5  14   3     3880.58     3950.19    317.98 o 
   6  14   3        1.06     -130.02    131.21 o 
   7  14   3     3706.77     3896.45    226.72 o 
   8  14   3     2561.64     2377.42    418.70 o 
  -7  15   3        4.34       29.86    143.91 o 
  -6  15   3     1449.88     1412.03    179.63 o 
  -5  15   3       58.03       23.61    171.66 o 
  -4  15   3      443.81      728.94    165.89 o 
  -3  15   3      314.21      120.80    151.51 o 
  -2  15   3      125.70       96.68    264.14 o 
  -1  15   3     1635.55     1622.79    177.31 o 
   0  15   3      105.39      388.01    140.18 o 
   1  15   3     3086.90     3213.83    333.82 o 
   2  15   3      369.06      338.84    144.15 o 
   3  15   3      689.91      621.92    318.62 o 
   4  15   3      420.44      361.17    174.83 o 
   5  15   3      186.31      177.77    162.16 o 
   6  15   3      722.64      652.07    207.13 o 
  -4  16   3     3269.91     3022.75    301.52 o 
  -3  16   3     6184.62     5574.23    399.06 o 
  -2  16   3     7037.32     7259.80    310.75 o 
  -1  16   3     1393.73     1346.57    196.37 o 
   0  16   3     5993.24     5928.71    288.82 o 
   1  16   3      315.30     -123.82    247.67 o 
   2  16   3     3704.04     4263.02    333.19 o 
   3  16   3     5804.95     5137.16    362.33 o 
   4  16   3     3718.70     3267.64    317.98 o 
 -17   0   4     3708.93     4498.69    532.09 o 
 -16   0   4     4152.61     4451.14    211.66 o 
 -15   0   4     2886.79     3309.80    182.05 o 
 -14   0   4    12067.56    12169.50    672.07 o 
 -13   0   4     1454.83     1420.34    122.91 o 
 -12   0   4    13832.68    13249.63    308.59 o 
 -11   0   4      118.13      117.22     93.37 o 
 -10   0   4     3813.98     3821.31    160.11 o 
  -9   0   4    15803.87    15156.12    520.68 o 
  -8   0   4      540.79      739.57     89.92 o 
  -7   0   4    51719.70    51844.88    962.82 o 
  -6   0   4     2460.39     2791.48    118.71 o 
  -5   0   4    59455.27    58189.24    931.73 o 
  -4   0   4     4776.68     4614.00    101.12 o 
  -3   0   4    18009.36    17883.46    216.82 o 
  -2   0   4    19956.83    20569.26    245.86 o 
  -1   0   4     1007.17     1054.71     47.50 o 
   0   0   4    41281.25    42305.20    543.39 o 
   1   0   4     6176.52     5782.33    156.99 o 
   2   0   4    71875.34    73641.23    773.76 o 
   3   0   4    33789.82    33005.06    415.99 o 
   4   0   4    22639.43    24363.78    442.15 o 
   5   0   4    14144.36    13147.59    420.60 o 
   6   0   4      135.61      179.90    120.35 o 
   7   0   4    32038.83    30427.71    834.87 o 
   8   0   4    14707.61    14908.54    542.22 o 
   9   0   4    13950.42    14034.40    547.29 o 
  10   0   4    10862.89    11311.89    521.95 o 
  11   0   4     3157.22     3490.63    183.06 o 
  12   0   4     6739.00     7454.18    235.71 o 
  13   0   4      176.30      156.34    126.05 o 
  14   0   4     7574.37     7945.24    303.42 o 
  15   0   4     4552.66     4685.47    268.58 o 
  16   0   4     2441.17     2609.21    186.86 o 
 -17   1   4        3.27       37.47     86.45 o 
 -16   1   4      249.06      399.59     92.56 o 
 -15   1   4       39.95       65.07     88.14 o 
 -14   1   4       47.13        8.07     76.93 o 
 -13   1   4      519.19      545.31     83.62 o 
 -12   1   4       25.77       15.74     70.72 o 
 -11   1   4     3929.69     3752.02    127.53 o 
 -10   1   4      236.65      205.66     70.67 o 
  -9   1   4     2087.59     2181.71     98.19 o 
  -8   1   4     1231.99     1296.68     81.74 o 
  -7   1   4     1003.06      958.78     56.16 o 
  -6   1   4     2494.49     2611.11     84.48 o 
  -5   1   4     3612.19     3710.51    101.33 o 
  -4   1   4      622.55      665.50     29.39 o 
  -3   1   4     8074.49     7777.31    102.18 o 
  -2   1   4     6626.51     6559.90     81.05 o 
  -1   1   4     2306.02     2144.25     52.67 o 
   0   1   4     4583.43     4715.29     77.87 o 
   1   1   4     4604.45     4603.82     63.42 o 
   2   1   4     5205.32     5542.53     65.19 o 
   3   1   4      180.37      313.92     24.08 o 
   4   1   4     5369.36     5571.98    155.60 o 
   5   1   4        7.68       68.09     54.61 o 
   6   1   4     1426.87     1531.54    151.72 o 
   7   1   4      111.17      205.38     69.89 o 
   8   1   4     2209.74     2569.54    245.97 o 
   9   1   4      436.70      382.63     86.46 o 
  10   1   4      696.63      735.82    144.17 o 
  11   1   4     2808.12     2962.03    145.53 o 
  12   1   4       28.07      146.15     92.17 o 
  13   1   4     2430.57     2465.30    111.71 o 
  14   1   4       51.22       61.60     75.21 o 
  15   1   4      345.44      368.69    100.02 o 
  16   1   4       15.62       79.36     82.03 o 
 -17   2   4     2539.36     2623.75    161.29 o 
 -16   2   4     1646.38     1907.18    119.73 o 
 -15   2   4     3457.18     3801.58    278.23 o 
 -14   2   4     7111.44     7211.95    210.73 o 
 -13   2   4      246.00      156.10     76.39 o 
 -12   2   4     9202.98     8992.93    430.45 o 
 -11   2   4      161.63      165.53     69.80 o 
 -10   2   4     5151.99     5117.56    143.06 o 
  -9   2   4     8354.43     8328.97    187.61 o 
  -8   2   4     1606.21     1753.30     71.02 o 
  -7   2   4    22459.70    22773.97    379.45 o 
  -6   2   4        0.89       97.68     40.97 o 
  -5   2   4    26158.80    25684.73    263.03 o 
  -4   2   4     5210.92     5007.78     79.88 o 
  -3   2   4     7805.60     7755.04    107.90 o 
  -2   2   4    38431.68    39666.36    337.51 o 
  -1   2   4     2412.45     2716.61     94.33 o 
   0   2   4    32455.39    32556.07    280.11 o 
   1   2   4     6867.00     6798.94     83.00 o 
   2   2   4    45996.60    46653.44    338.03 o 
   3   2   4    17833.68    17406.07    180.92 o 
   4   2   4    14203.31    14484.91    139.65 o 
   5   2   4    23637.21    22726.41    339.90 o 
   6   2   4        5.55       73.47     70.58 o 
   7   2   4    18290.65    18460.66    319.03 o 
   8   2   4     2702.23     2747.85    161.85 o 
   9   2   4    10416.92    10345.02    237.95 o 
  10   2   4     6661.36     6436.73    196.67 o 
  11   2   4     3712.35     3870.25    166.32 o 
  12   2   4     5552.45     6007.01    204.74 o 
  13   2   4       16.96      -47.35    169.12 o 
  14   2   4     4031.46     4087.73    299.31 o 
  15   2   4     2576.20     2610.05    121.89 o 
  16   2   4     1708.62     1916.73    327.86 o 
 -17   3   4      324.87      264.78    182.43 o 
 -16   3   4     2488.15     2513.78    208.20 o 
 -15   3   4      860.21     1145.44    100.69 o 
 -14   3   4      551.11      523.59     88.37 o 
 -13   3   4     5573.17     5717.99    160.42 o 
 -12   3   4      486.27      480.66     79.00 o 
 -11   3   4    13325.26    12901.74    235.38 o 
 -10   3   4     2081.03     1997.63     99.40 o 
  -9   3   4    13625.93    13336.57    233.94 o 
  -8   3   4     7857.12     7736.27    141.08 o 
  -7   3   4     1502.93     1587.40     69.42 o 
  -6   3   4     7550.72     7586.92    154.59 o 
  -5   3   4     5113.29     4950.82     84.54 o 
  -4   3   4    11883.74    11903.13    189.69 o 
  -3   3   4    12797.62    12087.55    166.22 o 
  -2   3   4    26936.18    27139.32    257.25 o 
  -1   3   4    53713.55    53698.01    447.05 o 
   0   3   4       21.61       87.70     32.23 o 
   1   3   4    19129.38    18471.69    172.38 o 
   2   3   4    11274.11    11541.87    110.16 o 
   3   3   4    15438.39    15721.45    143.10 o 
   4   3   4    31615.89    31549.71    261.10 o 
   5   3   4     1733.80     1835.84     76.73 o 
   6   3   4    37697.07    37690.91    405.69 o 
   7   3   4      309.15      491.90     62.24 o 
   8   3   4    12007.14    11886.56    202.87 o 
   9   3   4     4963.61     4793.76    178.66 o 
  10   3   4     3361.08     3523.51    157.75 o 
  11   3   4    14876.31    14513.80    310.05 o 
  12   3   4        9.37      175.34    101.67 o 
  13   3   4     6724.43     6987.87    235.29 o 
  14   3   4      118.44      157.53    111.73 o 
  15   3   4     2305.44     2466.51    211.13 o 
  16   3   4      852.55      656.87    161.39 o 
 -17   4   4     1211.84     1047.70    216.63 o 
 -16   4   4       11.38        6.57    100.30 o 
 -15   4   4      296.25      138.65     97.51 o 
 -14   4   4      517.28      449.13     89.64 o 
 -13   4   4        6.21       -7.39     77.49 o 
 -12   4   4     1969.61     2072.17    162.94 o 
 -11   4   4     1603.49     1508.97     97.37 o 
 -10   4   4     2232.60     2375.78    117.56 o 
  -9   4   4     1444.17     1483.56     92.97 o 
  -8   4   4      815.18      834.72     65.23 o 
  -7   4   4      467.57      576.32     71.09 o 
  -6   4   4      376.98      413.39     39.37 o 
  -5   4   4     1103.84     1157.85     55.59 o 
  -4   4   4     5056.73     5202.59     91.62 o 
  -3   4   4     2646.17     2776.96     82.60 o 
  -2   4   4    14235.87    14398.62    156.95 o 
  -1   4   4     1780.96     1832.49     80.83 o 
   0   4   4    12443.55    13013.04    135.30 o 
   1   4   4      377.20      521.11     36.15 o 
   2   4   4     6452.34     6828.41     76.89 o 
   3   4   4     1402.01     1326.85     39.26 o 
   4   4   4      568.75      641.47     38.30 o 
   5   4   4     7512.30     7676.38    119.23 o 
   6   4   4      366.93      255.91    131.75 o 
   7   4   4     7306.48     7452.70    141.46 o 
   8   4   4     1510.54     1500.51    155.70 o 
   9   4   4     1703.66     1670.70    183.27 o 
  10   4   4     1684.06     1604.62    128.82 o 
  11   4   4      158.04      122.76     99.88 o 
  12   4   4     1552.72     1545.27    137.37 o 
  13   4   4      106.34       41.68    109.43 o 
  14   4   4      492.29      483.22    125.55 o 
  15   4   4      354.19      225.23    125.30 o 
  16   4   4      270.00      344.87    132.31 o 
 -16   5   4     3351.54     3765.14    295.18 o 
 -15   5   4     3671.60     3353.41    277.44 o 
 -14   5   4     1560.98     1692.54    221.70 o 
 -13   5   4     9031.37     9177.52    333.19 o 
 -12   5   4       93.64       80.38     79.44 o 
 -11   5   4     9681.19    10178.05    492.81 o 
 -10   5   4     6686.23     6700.55    234.08 o 
  -9   5   4     9276.29     8884.92    256.98 o 
  -8   5   4    18315.52    18367.13    383.85 o 
  -7   5   4     3448.09     3453.89    104.25 o 
  -6   5   4    51411.78    51884.17    579.93 o 
  -5   5   4     2380.32     2446.45     85.95 o 
  -4   5   4    31055.51    31143.48    330.03 o 
  -3   5   4    22465.08    22120.29    248.49 o 
  -2   5   4    16297.83    16571.16    198.30 o 
  -1   5   4    36894.20    36259.35    387.94 o 
   0   5   4      527.41      598.68     42.02 o 
   1   5   4    66110.89    67688.25    563.00 o 
   2   5   4     5953.50     5695.77     72.11 o 
   3   5   4    27484.44    27967.09    241.92 o 
   4   5   4    24294.86    23940.37    269.07 o 
   5   5   4     3703.02     3871.02     86.74 o 
   6   5   4    37336.77    36956.20    397.84 o 
   7   5   4     1814.09     1772.82     94.80 o 
   8   5   4    17608.95    17315.08    329.95 o 
   9   5   4     8008.99     8213.20    232.23 o 
  10   5   4     3997.24     4014.32    238.08 o 
  11   5   4    12482.42    12774.98    298.83 o 
  12   5   4      145.47      231.32    111.01 o 
  13   5   4     7952.85     8400.93    260.82 o 
  14   5   4      947.26      959.70    143.09 o 
  15   5   4     3269.77     3487.11    200.40 o 
 -16   6   4      126.49      278.71    216.63 o 
 -15   6   4       77.23      -96.28    193.83 o 
 -14   6   4      398.02      508.02    206.50 o 
 -13   6   4      237.98      685.38    186.23 o 
 -12   6   4      312.80      321.24    142.52 o 
 -11   6   4        1.82     -117.31    117.31 o 
 -10   6   4      332.62      372.37    114.62 o 
  -9   6   4      318.60      402.25    116.90 o 
  -8   6   4      348.67      269.21    111.08 o 
  -7   6   4     1459.68     1655.51     68.66 o 
  -6   6   4      126.30      133.40     60.16 o 
  -5   6   4     3754.10     3791.92    132.94 o 
  -4   6   4       57.33       22.30     42.12 o 
  -3   6   4       36.16       67.26     45.02 o 
  -2   6   4      409.66      442.78     57.83 o 
  -1   6   4      396.74      414.06     47.79 o 
   0   6   4      829.62      806.12     49.44 o 
   1   6   4      724.28      902.83     43.15 o 
   2   6   4     2171.95     2175.49     63.94 o 
   3   6   4      644.19      741.95     36.36 o 
   4   6   4      178.52      116.33     42.44 o 
   5   6   4      124.02      142.11     43.45 o 
   6   6   4     1817.52     2127.61     72.14 o 
   7   6   4      411.43      440.20     78.37 o 
   8   6   4       69.42       45.02     98.98 o 
   9   6   4      992.83     1199.19    118.39 o 
  10   6   4       71.56      123.34    100.12 o 
  11   6   4       76.54      223.42    108.23 o 
  12   6   4      184.54      202.44    115.97 o 
  13   6   4       26.78       82.27    119.02 o 
  14   6   4      101.84      177.38    126.75 o 
  15   6   4      189.29      333.17    134.24 o 
 -16   7   4     1827.31     1522.78    259.71 o 
 -15   7   4     4003.92     4018.52    324.32 o 
 -14   7   4     1658.79     2255.03    267.31 o 
 -13   7   4     6216.06     6480.05    364.86 o 
 -12   7   4      171.48      -72.21    181.16 o 
 -11   7   4     5164.32     5193.27    229.24 o 
 -10   7   4     3570.00     3606.71    383.23 o 
  -9   7   4     3122.08     3315.53    498.51 o 
  -8   7   4    28576.07    28229.58    341.17 o 
  -7   7   4     2241.13     2196.74    104.75 o 
  -6   7   4    32255.33    32726.74    471.45 o 
  -5   7   4      795.63      839.58     70.22 o 
  -4   7   4    23274.81    23393.12    271.22 o 
  -3   7   4     6262.19     6423.85    126.51 o 
  -2   7   4     7869.43     8019.56    138.21 o 
  -1   7   4    27803.25    27752.12    313.35 o 
   0   7   4      244.96      245.66     44.69 o 
   1   7   4    39612.02    39301.73    353.10 o 
   2   7   4     5289.15     5218.63     79.09 o 
   3   7   4    23965.31    24052.46    215.09 o 
   4   7   4     6865.07     6799.74    120.89 o 
   5   7   4      198.59      186.94     55.65 o 
   6   7   4    15245.54    14942.81    210.76 o 
   7   7   4     2767.01     2770.11    108.50 o 
   8   7   4    14314.76    14618.72    359.45 o 
   9   7   4     5222.22     5344.66    260.15 o 
  10   7   4     5514.06     6282.49    338.30 o 
  11   7   4     9375.41     8589.88    268.33 o 
  12   7   4       87.46      116.45    116.43 o 
  13   7   4     4292.17     4143.19    208.29 o 
  14   7   4     1784.41     1470.86    160.16 o 
  15   7   4     2298.26     2062.50    184.23 o 
 -15   8   4      897.56     1252.94    252.11 o 
 -14   8   4     1424.38     1451.83    260.98 o 
 -13   8   4        9.64      295.18    220.44 o 
 -12   8   4     3918.30     4498.66    338.25 o 
 -11   8   4      273.83      114.02    178.63 o 
 -10   8   4     5086.58     4968.67    321.79 o 
  -9   8   4     5285.00     5427.15    229.79 o 
  -8   8   4      628.57      494.70     75.85 o 
  -7   8   4     6232.80     6495.13    310.22 o 
  -6   8   4      184.48      177.64     76.81 o 
  -5   8   4     3934.36     3903.33    132.21 o 
  -4   8   4     7450.95     7471.61    252.95 o 
  -3   8   4     5900.83     5968.54    128.49 o 
  -2   8   4    15815.02    15603.92    211.39 o 
  -1   8   4     2436.03     2664.79     89.77 o 
   0   8   4    13097.67    13087.56    169.01 o 
   1   8   4      342.11      343.34     50.41 o 
   2   8   4     9436.80     9447.29    107.16 o 
   3   8   4     8782.28     8656.35    127.57 o 
   4   8   4     2977.37     2973.04     89.04 o 
   5   8   4     7530.67     7639.63    149.29 o 
   6   8   4      522.84      593.17     65.42 o 
   7   8   4    10847.87    11103.14    183.59 o 
   8   8   4      594.42      831.05    110.68 o 
   9   8   4     5459.05     5463.39    216.20 o 
  10   8   4     3372.81     3338.49    205.51 o 
  11   8   4     1064.69     1172.49    203.20 o 
  12   8   4     3866.61     4041.93    203.51 o 
  13   8   4        2.16     -119.69    119.69 o 
  14   8   4     2331.18     2467.92    185.23 o 
 -14   9   4      301.23      508.02    236.90 o 
 -13   9   4     1506.87     1411.29    268.58 o 
 -12   9   4       31.84       97.55    211.57 o 
 -11   9   4     2524.00     2138.48    277.44 o 
 -10   9   4     1331.40      787.99    225.50 o 
  -9   9   4     2101.18     2294.30    263.51 o 
  -8   9   4     4525.24     4412.31    152.07 o 
  -7   9   4      262.91      228.96     93.25 o 
  -6   9   4     3020.27     3280.28    140.65 o 
  -5   9   4       67.88      113.98     80.48 o 
  -4   9   4     3637.47     3749.17    133.38 o 
  -3   9   4      537.82      618.88     81.65 o 
  -2   9   4     1602.87     1748.69     82.07 o 
  -1   9   4     5807.71     5891.29    136.31 o 
   0   9   4      153.32      253.78     49.62 o 
   1   9   4    12692.97    13125.70    246.62 o 
   2   9   4     2660.95     2889.11     82.58 o 
   3   9   4     3524.29     3564.41     92.71 o 
   4   9   4     2750.90     2784.81     97.62 o 
   5   9   4       35.71      191.75     58.35 o 
   6   9   4     5529.36     5506.80    138.38 o 
   7   9   4       79.64      101.28     63.22 o 
   8   9   4     4734.95     4789.73    198.41 o 
   9   9   4     2263.98     2088.13    150.13 o 
  10   9   4     1196.25     1219.93    179.45 o 
  11   9   4     3379.50     3437.55    190.22 o 
  12   9   4       56.00      234.33    125.77 o 
  13   9   4     1041.55     1028.40    190.43 o 
 -14  10   4     2582.02     2184.09    310.38 o 
 -13  10   4       35.93      115.29    229.30 o 
 -12  10   4     6817.33     7066.61    426.94 o 
 -11  10   4      653.93     1008.43    250.84 o 
 -10  10   4     8738.93     8422.16    435.80 o 
  -9  10   4     6705.26     6649.98    202.70 o 
  -8  10   4     5724.13     5964.54    222.97 o 
  -7  10   4     9682.82    10044.56    230.12 o 
  -6  10   4      125.46       79.80     89.88 o 
  -5  10   4     7737.24     7580.08    201.65 o 
  -4  10   4    11512.45    11429.91    345.23 o 
  -3  10   4     4944.42     4957.25    130.35 o 
  -2  10   4    19341.46    19236.70    254.57 o 
  -1  10   4     1011.59     1217.16     92.58 o 
   0  10   4    17871.46    17223.35    263.89 o 
   1  10   4      739.71      800.85     80.75 o 
   2  10   4    13940.78    14051.34    230.73 o 
   3  10   4    11357.17    10970.92    203.36 o 
   4  10   4     3346.69     3547.22    156.79 o 
   5  10   4    15470.91    15660.78    298.94 o 
   6  10   4      208.00      277.35     88.43 o 
   7  10   4    15105.16    15082.12    272.82 o 
   8  10   4      201.67      259.47     76.89 o 
   9  10   4     5996.67     5984.34    283.49 o 
  10  10   4     5448.18     5309.21    324.32 o 
  11  10   4     2071.48     2261.77    316.08 o 
  12  10   4     6776.94     6912.67    404.77 o 
  13  10   4        4.50        5.98    166.80 o 
 -13  11   4       26.48      383.86    257.17 o 
 -12  11   4      159.06      176.10    247.04 o 
 -11  11   4       60.02     -212.83    233.10 o 
 -10  11   4       56.49     -215.37    215.37 o 
  -9  11   4      492.29      439.15    222.34 o 
  -8  11   4      408.51      360.62    183.06 o 
  -7  11   4       75.41       -0.19    108.69 o 
  -6  11   4      130.39       90.03     90.02 o 
  -5  11   4      330.62      412.60     95.97 o 
  -4  11   4       33.93       78.20    126.72 o 
  -3  11   4      979.11     1100.73     97.46 o 
  -2  11   4      109.16       20.83     63.94 o 
  -1  11   4      611.17      514.93    118.32 o 
   0  11   4      215.87      264.95     75.54 o 
   1  11   4      287.58      247.12     74.35 o 
   2  11   4       24.75        1.63     84.09 o 
   3  11   4     1073.84      856.61    102.56 o 
   4  11   4      133.93      130.16    107.98 o 
   5  11   4        1.36      211.18    109.34 o 
   6  11   4       25.89      -48.34    106.45 o 
   7  11   4      393.70      395.70    109.35 o 
   8  11   4       47.66       75.61     88.08 o 
   9  11   4       53.20       76.03    151.39 o 
  10  11   4      153.92      120.03    205.87 o 
  11  11   4       21.80      116.49    166.98 o 
  12  11   4       24.73     -166.01    287.58 o 
 -12  12   4     3785.30     4339.03    407.93 o 
 -11  12   4     1122.70     1185.79    301.52 o 
 -10  12   4     3811.37     3729.67    369.93 o 
  -9  12   4     5481.31     5524.04    219.86 o 
  -8  12   4     1406.22     1371.64    144.98 o 
  -7  12   4     9711.88     9868.78    679.04 o 
  -6  12   4       81.34       85.81    194.46 o 
  -5  12   4    10249.10    10514.03    250.97 o 
  -4  12   4     3583.07     4102.47    371.83 o 
  -3  12   4     6487.47     6679.51    211.23 o 
  -2  12   4    10796.40    10366.53    246.49 o 
  -1  12   4      755.48      866.99     89.27 o 
   0  12   4    13661.42    13468.42    241.66 o 
   1  12   4      864.82      955.60    162.23 o 
   2  12   4    12562.67    11872.20    356.45 o 
   3  12   4     2899.06     3053.61    182.77 o 
   4  12   4     3118.30     3297.73    191.76 o 
   5  12   4    10937.99    11181.68    507.38 o 
   6  12   4      366.39      500.38    126.79 o 
   7  12   4     9288.15     9493.60    287.47 o 
   8  12   4     1937.11     2021.71    150.89 o 
   9  12   4     3651.66     3378.75    364.86 o 
  10  12   4     3385.95     3801.88    378.79 o 
  11  12   4      444.05      714.52    276.18 o 
 -10  13   4      846.93      780.39    297.71 o 
  -9  13   4      899.02     1046.63    138.72 o 
  -8  13   4     2347.67     2315.15    177.73 o 
  -7  13   4      416.91      300.34    133.52 o 
  -6  13   4     6235.43     6498.30    270.91 o 
  -5  13   4       20.61      117.01    124.89 o 
  -4  13   4     2396.35     2735.39    192.05 o 
  -3  13   4     1031.21     1120.28    147.00 o 
  -2  13   4      406.21      249.38    102.69 o 
  -1  13   4     3081.97     3274.58    160.15 o 
   0  13   4      965.25     1102.08    134.40 o 
   1  13   4     8967.81     8646.87    260.49 o 
   2  13   4      309.18      177.94    101.57 o 
   3  13   4     2479.59     2755.57    544.12 o 
   4  13   4     1321.26     1254.14    235.00 o 
   5  13   4       29.39      224.69    159.63 o 
   6  13   4     3133.89     2589.44    185.15 o 
   7  13   4     1023.34      924.43    190.03 o 
   8  13   4     2905.85     2921.08    254.01 o 
   9  13   4     1319.27     1697.61    305.32 o 
  -9  14   4     1935.63     1772.18    166.69 o 
  -8  14   4      281.02      296.29    141.46 o 
  -7  14   4     5445.19     5846.94    269.57 o 
  -6  14   4       23.24      146.00    212.20 o 
  -5  14   4     3869.57     3493.55    328.75 o 
  -4  14   4      672.95      592.06    186.23 o 
  -3  14   4     1614.78     1763.54    144.77 o 
  -2  14   4     3055.55     3040.21    167.75 o 
  -1  14   4       60.26      -39.70    121.35 o 
   0  14   4     4519.25     4678.82    238.63 o 
   1  14   4      509.49      533.73    117.54 o 
   2  14   4     4020.56     3693.58    177.56 o 
   3  14   4     1475.59     1461.52    368.03 o 
   4  14   4     2475.50     2358.51    194.65 o 
   5  14   4     1594.07     1644.29    175.43 o 
   6  14   4       63.47       93.71    134.66 o 
   7  14   4     2056.16     2104.87    180.71 o 
   8  14   4      246.57      272.50    131.01 o 
  -7  15   4      944.65     1025.59    166.97 o 
  -6  15   4     4468.85     4630.30    260.51 o 
  -5  15   4      554.93      496.64    154.18 o 
  -4  15   4     6282.85     6319.82    449.74 o 
  -3  15   4     4231.71     3886.61    323.69 o 
  -2  15   4     2155.09     2407.67    197.97 o 
  -1  15   4     7989.77     7757.36    306.82 o 
   0  15   4       83.04        1.04    135.19 o 
   1  15   4     6028.28     5928.32    281.67 o 
   2  15   4     1517.26     1681.17    222.97 o 
   3  15   4     5398.49     5379.70    269.92 o 
   4  15   4     3637.96     3816.51    371.83 o 
   5  15   4      353.74      516.51    184.33 o 
   6  15   4     8196.88     8137.17    743.02 o 
  -4  16   4        0.99      259.71    207.77 o 
  -3  16   4        4.27      184.96    212.83 o 
  -2  16   4        6.43      315.14    152.69 o 
  -1  16   4        1.07      -46.29    147.41 o 
   0  16   4      177.55      149.30    233.10 o 
   1  16   4       85.87       77.80    144.72 o 
   2  16   4       10.36      -16.47    195.10 o 
   3  16   4      100.39      267.31    198.90 o 
 -17   1   5      408.90      489.21     99.12 o 
 -16   1   5     4047.04     4210.18    172.01 o 
 -15   1   5     5645.89     5939.99    273.66 o 
 -14   1   5     2106.79     2051.07    109.69 o 
 -13   1   5    12362.85    12235.10    218.77 o 
 -12   1   5       20.93      -68.26     71.21 o 
 -11   1   5    15595.80    14455.92    255.27 o 
 -10   1   5     8488.67     8079.13    175.73 o 
  -9   1   5    10528.24    10202.85    181.99 o 
  -8   1   5    24687.28    24232.12    322.91 o 
  -7   1   5     3546.25     3493.39    107.22 o 
  -6   1   5    47038.05    45673.44    537.44 o 
  -5   1   5     3589.07     3537.00     60.98 o 
  -4   1   5    41877.29    41390.12    330.44 o 
  -3   1   5    26566.12    26172.08    232.98 o 
  -2   1   5     3141.42     3033.04     61.39 o 
  -1   1   5    35983.85    34674.95    301.43 o 
   0   1   5      866.67      877.50     36.22 o 
   1   1   5    56924.29    56413.27    469.11 o 
   2   1   5     2169.87     2192.39     48.88 o 
   3   1   5    19286.34    18395.29    146.67 o 
   4   1   5     7462.78     7126.31    109.81 o 
   5   1   5     2241.63     2192.69     66.41 o 
   6   1   5    21447.71    21143.29    346.62 o 
   7   1   5     2757.20     2799.34    180.46 o 
   8   1   5    17155.79    16813.56    308.90 o 
   9   1   5     9212.48     8960.66    224.71 o 
  10   1   5     6556.88     6416.69    197.65 o 
  11   1   5     8220.97     8540.00    234.27 o 
  12   1   5      411.14      616.31    131.83 o 
  13   1   5     9238.37     9193.10    200.08 o 
  14   1   5     1501.00     1542.15    107.27 o 
  15   1   5     3055.40     3018.41    137.24 o 
  16   1   5     4153.19     4456.69    235.70 o 
 -17   2   5     1366.37     1629.71    149.54 o 
 -16   2   5      408.78      502.40     95.97 o 
 -15   2   5      445.40      597.04     93.62 o 
 -14   2   5     1425.41     1502.49    101.23 o 
 -13   2   5       28.91      129.73     81.65 o 
 -12   2   5     3988.47     3985.07    222.34 o 
 -11   2   5      157.27      183.47     79.38 o 
 -10   2   5     4764.11     4672.16    148.10 o 
  -9   2   5     4061.29     3896.83    178.25 o 
  -8   2   5     3640.25     3607.86    130.07 o 
  -7   2   5     8125.91     8393.68    265.02 o 
  -6   2   5      387.69      387.33     65.10 o 
  -5   2   5     9697.48     9600.38    126.35 o 
  -4   2   5     3332.41     3149.29     59.81 o 
  -3   2   5    19471.73    19543.05    184.59 o 
  -2   2   5    10262.41    10036.17    112.23 o 
  -1   2   5    16548.90    17186.67    165.46 o 
   0   2   5     6546.22     6373.30     84.52 o 
   1   2   5      883.75      970.54     38.36 o 
   2   2   5     8783.72     8905.50     88.44 o 
   3   2   5    18508.31    18525.78    159.35 o 
   4   2   5     4574.97     4828.47     69.94 o 
   5   2   5    15457.58    15625.78    186.40 o 
   6   2   5      574.33     1175.65     95.63 o 
   7   2   5     4742.41     4970.42    134.17 o 
   8   2   5       22.61      188.95     82.84 o 
   9   2   5     1822.88     1868.30    146.10 o 
  10   2   5     2996.35     2966.18    207.63 o 
  11   2   5       42.82       59.54     96.93 o 
  12   2   5     7118.10     7150.08    305.80 o 
  13   2   5      331.66      319.11    113.41 o 
  14   2   5     4000.76     3945.69    194.14 o 
  15   2   5      164.49      195.29     91.79 o 
  16   2   5      225.97      415.12     94.39 o 
 -17   3   5       89.16        7.15     98.77 o 
 -16   3   5     2109.60     2252.83    122.09 o 
 -15   3   5      979.99      913.19    105.63 o 
 -14   3   5      961.57     1143.91    106.91 o 
 -13   3   5     2894.87     2829.67    134.60 o 
 -12   3   5      798.43      764.00     93.07 o 
 -11   3   5     6178.13     5894.35    210.31 o 
 -10   3   5     4271.15     3930.60    142.48 o 
  -9   3   5     7218.40     7144.81    211.49 o 
  -8   3   5     5851.21     5791.19    158.28 o 
  -7   3   5      831.42      862.57     60.75 o 
  -6   3   5    17348.71    17029.97    194.85 o 
  -5   3   5     2953.22     2909.19     72.02 o 
  -4   3   5    22408.97    22325.01    248.20 o 
  -3   3   5    15421.41    15459.46    167.90 o 
  -2   3   5     4018.64     3973.10     71.46 o 
  -1   3   5    25859.69    26409.20    239.45 o 
   0   3   5      189.86      263.03     32.03 o 
   1   3   5    13529.32    13698.00    142.27 o 
   2   3   5      902.74      884.65     31.93 o 
   3   3   5     4793.42     4537.88     67.31 o 
   4   3   5    20237.21    20521.81    173.89 o 
   5   3   5     3569.66     4040.92    111.22 o 
   6   3   5    20194.72    20117.65    463.47 o 
   7   3   5       70.71      118.79     78.84 o 
   8   3   5     4739.19     4676.71    192.46 o 
   9   3   5      694.44      599.73    128.22 o 
  10   3   5     1069.41     1070.33    116.97 o 
  11   3   5     3487.26     3857.89    177.17 o 
  12   3   5       82.98       87.27    101.19 o 
  13   3   5     4112.67     4584.33    299.91 o 
  14   3   5      597.52      688.87    133.01 o 
  15   3   5     2161.64     2364.44    172.00 o 
  16   3   5      758.35      806.02    145.11 o 
 -17   4   5     3283.16     3299.90    175.29 o 
 -16   4   5     1138.24     1204.43    129.66 o 
 -15   4   5     2598.84     2549.88    158.04 o 
 -14   4   5     5583.60     5381.38    175.55 o 
 -13   4   5      164.97      121.88     88.58 o 
 -12   4   5    10287.96     9702.27    217.43 o 
 -11   4   5     1792.42     1672.52    108.49 o 
 -10   4   5    13097.96    13340.42    253.65 o 
  -9   4   5     8178.49     8199.05    356.86 o 
  -8   4   5     8087.55     8343.99    185.96 o 
  -7   4   5    23629.06    22527.62    348.70 o 
  -6   4   5       28.04       36.85     39.41 o 
  -5   4   5    19500.45    19281.20    249.96 o 
  -4   4   5     1797.64     1720.51     61.39 o 
  -3   4   5    23238.14    23244.74    232.52 o 
  -2   4   5    27221.11    27034.52    247.44 o 
  -1   4   5     2722.96     3183.34     69.64 o 
   0   4   5    30945.90    30426.05    273.22 o 
   1   4   5     1522.08     1503.72     47.81 o 
   2   4   5    13075.98    12898.66    127.33 o 
   3   4   5    17232.47    16861.61    142.28 o 
   4   4   5    12529.84    12550.74    145.56 o 
   5   4   5    36926.84    37483.13    414.69 o 
   6   4   5      695.04      932.84     77.11 o 
   7   4   5    21376.41    21286.54    369.22 o 
   8   4   5     2093.07     2042.43    127.86 o 
   9   4   5    12782.35    13243.33    287.88 o 
  10   4   5    12144.91    12115.69    283.39 o 
  11   4   5      745.43      782.22    118.83 o 
  12   4   5     9438.37     9680.57    267.34 o 
  13   4   5      368.26      426.65    124.04 o 
  14   4   5     6328.31     6570.30    245.08 o 
  15   4   5     1170.94     1231.85    186.73 o 
 -16   5   5      252.65      413.00    209.03 o 
 -15   5   5       40.19       35.47    191.30 o 
 -14   5   5       26.25       60.13    133.48 o 
 -13   5   5       79.55      138.24    181.51 o 
 -12   5   5      275.97      374.69    178.49 o 
 -11   5   5      371.61      458.02     90.33 o 
 -10   5   5      615.58      738.59    187.50 o 
  -9   5   5      941.99      893.06    129.42 o 
  -8   5   5      146.81      256.48    108.12 o 
  -7   5   5       12.78       49.70     42.44 o 
  -6   5   5       14.78       91.39     43.73 o 
  -5   5   5     4176.30     4401.03     98.86 o 
  -4   5   5      240.45      321.02     56.43 o 
  -3   5   5     5433.13     5632.67    202.08 o 
  -2   5   5     1416.87     1507.94     54.81 o 
  -1   5   5     1223.45     1332.35     56.44 o 
   0   5   5     3223.77     3660.10     75.57 o 
   1   5   5      114.09      131.86     34.76 o 
   2   5   5       31.74       61.04     29.23 o 
   3   5   5       71.35       94.64     25.17 o 
   4   5   5     2052.49     2273.32     88.47 o 
   5   5   5     1000.18     1349.62     91.25 o 
   6   5   5     1063.20     1107.48     56.32 o 
   7   5   5     2740.76     2822.91    114.47 o 
   8   5   5      285.79      338.92    100.77 o 
   9   5   5      423.77      725.62    108.74 o 
  10   5   5      169.87       94.76    159.22 o 
  11   5   5      309.14      361.27    109.97 o 
  12   5   5      266.69      364.27    166.48 o 
  13   5   5     1041.18      912.51    143.30 o 
  14   5   5       20.03      150.90    130.91 o 
  15   5   5      281.45      329.30    140.20 o 
 -16   6   5     1763.38     1520.25    259.71 o 
 -15   6   5     2338.80     2398.19    278.71 o 
 -14   6   5     6494.60     6670.08    383.86 o 
 -13   6   5      898.55     1056.11    156.78 o 
 -12   6   5     8800.56     8592.52    292.67 o 
 -11   6   5     1233.66      745.54    139.75 o 
 -10   6   5     7763.20     7765.22    426.30 o 
  -9   6   5     7951.98     8048.77    265.35 o 
  -8   6   5     5105.84     5230.60    221.27 o 
  -7   6   5    20301.88    20571.21    272.00 o 
  -6   6   5     1778.59     1922.90     84.07 o 
  -5   6   5    25308.26    25401.68    288.05 o 
  -4   6   5     5080.47     4943.46    108.81 o 
  -3   6   5    13262.33    13469.68    182.72 o 
  -2   6   5    31954.83    31215.99    343.46 o 
  -1   6   5      338.42      412.81     52.89 o 
   0   6   5    51830.85    51699.54    446.74 o 
   1   6   5      340.45      282.14     40.95 o 
   2   6   5    30268.17    29593.10    241.07 o 
   3   6   5     9881.92     9627.56    104.48 o 
   4   6   5     9801.39     9881.25    144.26 o 
   5   6   5    18429.21    18814.67    313.12 o 
   6   6   5      442.84      444.49     52.31 o 
   7   6   5    21409.58    21065.27    512.26 o 
   8   6   5    10408.08     9926.71    245.63 o 
   9   6   5    14865.21    14400.27    314.07 o 
  10   6   5     8857.24     8539.48    267.13 o 
  11   6   5     2437.96     2498.40    161.26 o 
  12   6   5     4782.50     5298.17    223.89 o 
  13   6   5      195.26      154.70    128.79 o 
  14   6   5     5115.23     4988.60    231.76 o 
  15   6   5     2779.17     2912.25    197.15 o 
 -15   7   5     1056.66     1292.21    248.31 o 
 -14   7   5      256.01      582.76    229.30 o 
 -13   7   5      905.82      814.60    217.90 o 
 -12   7   5       29.15      -21.44    132.75 o 
 -11   7   5     2903.53     3057.33    199.53 o 
 -10   7   5     1214.12     1222.47    151.36 o 
  -9   7   5      137.67      219.47    120.18 o 
  -8   7   5     4344.23     4380.27    107.26 o 
  -7   7   5       83.11       79.21     91.51 o 
  -6   7   5     4966.45     5200.06    255.20 o 
  -5   7   5     1257.88     1158.79     78.89 o 
  -4   7   5     5037.86     5355.59    117.69 o 
  -3   7   5     3270.39     3111.76     99.25 o 
  -2   7   5     1508.33     1567.51    102.02 o 
  -1   7   5     4171.13     4334.69    113.65 o 
   0   7   5      318.28      365.81     46.47 o 
   1   7   5    13627.74    13467.95    169.67 o 
   2   7   5     2213.36     2319.05     56.22 o 
   3   7   5     1792.70     1829.16     75.46 o 
   4   7   5     1436.79     1392.26     66.08 o 
   5   7   5     1683.88     1884.77     95.74 o 
   6   7   5     1431.79     1651.29     83.29 o 
   7   7   5       11.32       84.55     47.25 o 
   8   7   5     3923.42     3759.29    168.02 o 
   9   7   5      800.41      799.94    119.76 o 
  10   7   5      372.36      615.33    118.95 o 
  11   7   5     1299.63     1325.53    141.54 o 
  12   7   5       64.33       41.92    118.88 o 
  13   7   5      710.72      982.72    147.58 o 
  14   7   5      434.73      478.16    144.34 o 
 -15   8   5      858.08     1202.26    258.44 o 
 -14   8   5     3179.89     3193.78    315.45 o 
 -13   8   5      351.98      591.63    226.77 o 
 -12   8   5     5002.23     5496.95    368.66 o 
 -11   8   5       86.16      146.96    198.90 o 
 -10   8   5     5080.77     5433.82    372.46 o 
  -9   8   5     7049.61     7245.94    267.89 o 
  -8   8   5     3293.00     3209.10    130.95 o 
  -7   8   5    10798.97    10824.21    228.64 o 
  -6   8   5      304.74      374.76    110.54 o 
  -5   8   5     7422.23     7181.24    163.66 o 
  -4   8   5       77.45       74.44     54.01 o 
  -3   8   5     2247.72     2312.44    135.47 o 
  -2   8   5     8878.16     8922.39    157.08 o 
  -1   8   5      853.58     1063.40     70.92 o 
   0   8   5    19468.04    19602.81    227.66 o 
   1   8   5     1571.62     1605.36     57.03 o 
   2   8   5    12567.06    12428.66    163.88 o 
   3   8   5     3485.23     3450.14     78.92 o 
   4   8   5     1229.30     1212.35     65.84 o 
   5   8   5     7329.50     7511.10    151.57 o 
   6   8   5      370.00      454.90     83.98 o 
   7   8   5     7114.51     7375.85    171.83 o 
   8   8   5     3618.59     3649.76    234.68 o 
   9   8   5    11369.50    11277.63    284.72 o 
  10   8   5     4990.79     4559.78    207.02 o 
  11   8   5     2421.37     2130.76    164.59 o 
  12   8   5     2535.68     2887.31    191.68 o 
  13   8   5      700.91      704.06    143.62 o 
  14   8   5     1795.25     1768.03    175.10 o 
 -14   9   5      371.37      319.25    239.44 o 
 -13   9   5     3830.75     3789.21    345.86 o 
 -12   9   5      122.53      158.36    221.70 o 
 -11   9   5     5181.88     5420.94    378.79 o 
 -10   9   5     4390.10     3580.18    316.72 o 
  -9   9   5     7366.83     7301.02    266.30 o 
  -8   9   5     7078.07     7125.58    458.19 o 
  -7   9   5      473.27      416.62    104.26 o 
  -6   9   5    11237.32    11545.30    247.30 o 
  -5   9   5     3019.12     3073.85    146.41 o 
  -4   9   5    12606.12    12466.18    218.44 o 
  -3   9   5    11170.78    11125.88    181.36 o 
  -2   9   5     7426.16     7340.25    148.65 o 
  -1   9   5    18931.94    18741.50    223.06 o 
   0   9   5     1268.68     1450.68     68.92 o 
   1   9   5    13549.39    13774.83    167.63 o 
   2   9   5     3626.04     3528.98     81.51 o 
   3   9   5     6540.08     6568.04    109.93 o 
   4   9   5    11010.23    10958.44    219.17 o 
   5   9   5      859.84      911.54     72.90 o 
   6   9   5    15512.77    15461.93    228.37 o 
   7   9   5       35.85       11.35     62.72 o 
   8   9   5     4009.49     4293.87    231.52 o 
   9   9   5     1575.97     1620.48    142.67 o 
  10   9   5     1470.61     1560.44    225.66 o 
  11   9   5     3273.80     3533.56    197.90 o 
  12   9   5      190.81      181.25    132.54 o 
  13   9   5     5588.84     6275.66    399.06 o 
 -13  10   5       12.53     -226.77    226.77 o 
 -12  10   5      347.83      409.20    229.30 o 
 -11  10   5      268.90      383.86    243.24 o 
 -10  10   5     1001.84      966.62    240.71 o 
  -9  10   5      230.54      159.97     94.60 o 
  -8  10   5       68.03      249.66     87.95 o 
  -7  10   5      827.38      804.34    101.16 o 
  -6  10   5       51.86      -45.56     84.94 o 
  -5  10   5     1295.53     1444.51    116.92 o 
  -4  10   5     1287.39     1322.75     94.49 o 
  -3  10   5      493.10      591.21     81.42 o 
  -2  10   5      198.66      247.26     66.11 o 
  -1  10   5        2.18      -16.94     74.67 o 
   0  10   5     2010.57     2167.08    144.62 o 
   1  10   5       21.39      107.79     68.21 o 
   2  10   5      107.40      132.94    121.21 o 
   3  10   5     2414.69     2375.56    107.18 o 
   4  10   5       21.91       66.16     82.12 o 
   5  10   5      908.56      992.84     91.48 o 
   6  10   5      384.93      436.09     83.06 o 
   7  10   5      828.29      821.43     89.27 o 
   8  10   5      129.67      203.01    141.98 o 
   9  10   5      191.32      200.95    269.84 o 
  10  10   5      300.67      243.81    156.16 o 
  11  10   5       73.51      179.90    161.25 o 
  12  10   5      196.41      366.59    175.12 o 
 -13  11   5     2714.08     3255.86    366.13 o 
 -12  11   5      632.21      433.27    254.64 o 
 -11  11   5     7945.93     8474.10    492.81 o 
 -10  11   5     4887.83     5081.42    394.00 o 
  -9  11   5     6271.45     6122.62    213.90 o 
  -8  11   5     6867.44     7204.42    299.61 o 
  -7  11   5     1115.03     1116.95    145.82 o 
  -6  11   5    12002.70    11248.54    338.62 o 
  -5  11   5      773.25      836.01    145.39 o 
  -4  11   5    13008.06    12979.13    238.89 o 
  -3  11   5     7470.20     7276.32    182.17 o 
  -2  11   5     3144.29     3551.31    121.04 o 
  -1  11   5    17748.35    17684.78    251.41 o 
   0  11   5      564.86      823.27    101.79 o 
   1  11   5    18224.77    18237.73    331.20 o 
   2  11   5     1437.52     1431.79    256.85 o 
   3  11   5     2991.46     3497.13    188.95 o 
   4  11   5    12182.00    11592.35    334.45 o 
   5  11   5     1155.06     1152.95    135.37 o 
   6  11   5    12469.56    12245.30    565.02 o 
   7  11   5      173.91       63.70    106.26 o 
   8  11   5     7364.52     7286.61    206.74 o 
   9  11   5     3345.99     3371.78    250.21 o 
  10  11   5     1362.49      971.85    183.96 o 
  11  11   5     4833.69     5011.61    617.60 o 
 -11  12   5       68.84       64.61    262.24 o 
 -10  12   5      919.74     1629.20    312.92 o 
  -9  12   5      322.39      506.82    123.70 o 
  -8  12   5      783.97      737.09    136.35 o 
  -7  12   5     2009.91     1898.10    162.83 o 
  -6  12   5      471.93      569.10    141.26 o 
  -5  12   5     1632.17     1715.16    181.21 o 
  -4  12   5       98.26      158.51    125.38 o 
  -3  12   5      328.45      477.50     88.87 o 
  -2  12   5      314.51      368.30    100.01 o 
  -1  12   5       27.41      -27.76     77.00 o 
   0  12   5     2654.19     2722.34    132.98 o 
   1  12   5      338.86      299.10     96.67 o 
   2  12   5     2063.23     2111.34    143.16 o 
   3  12   5       74.26      276.62    126.69 o 
   4  12   5      216.03      306.04    124.66 o 
   5  12   5      781.58      661.69    145.06 o 
   6  12   5      198.42      127.11    118.73 o 
   7  12   5      841.34      900.66    135.60 o 
   8  12   5      579.70      557.38    148.22 o 
   9  12   5     1506.71     1569.65    293.91 o 
  10  12   5      587.00      487.75    267.31 o 
 -10  13   5     1522.19     1749.55    329.39 o 
  -9  13   5     1879.81     1725.67    158.01 o 
  -8  13   5     4511.10     4087.88    229.38 o 
  -7  13   5      166.60      139.82    131.60 o 
  -6  13   5     6617.71     6665.57    268.67 o 
  -5  13   5      298.28       39.79    126.50 o 
  -4  13   5     5109.66     5128.36    326.85 o 
  -3  13   5     2855.55     2995.29    163.16 o 
  -2  13   5      852.77      930.45    121.05 o 
  -1  13   5     9975.95    10096.47    319.35 o 
   0  13   5      133.71      290.83    100.41 o 
   1  13   5    10179.29    10272.96    368.50 o 
   2  13   5      423.87      370.65    109.89 o 
   3  13   5     4988.80     5539.00    250.54 o 
   4  13   5     2949.75     3186.62    203.00 o 
   5  13   5      456.29      477.62    231.20 o 
   6  13   5     5083.37     5190.83    539.69 o 
   7  13   5      883.02      883.36    145.51 o 
   8  13   5     4176.93     4325.39    267.31 o 
   9  13   5     2473.43     3105.10    373.73 o 
  -9  14   5      985.91      961.36    150.20 o 
  -8  14   5     1339.51     1350.45    166.70 o 
  -7  14   5     3768.97     3694.40    224.04 o 
  -6  14   5       60.65      188.39    140.40 o 
  -5  14   5     5696.80     4906.54    255.32 o 
  -4  14   5      963.57     1051.94    268.58 o 
  -3  14   5     4761.54     5218.36    379.55 o 
  -2  14   5     5363.39     5003.41    260.87 o 
  -1  14   5      647.12      860.96    150.05 o 
   0  14   5     7855.32     7756.11    294.72 o 
   1  14   5       33.79      113.68    106.22 o 
   2  14   5     4121.71     3930.43    345.03 o 
   3  14   5     2184.64     1993.93    498.51 o 
   4  14   5     2372.24     2510.97    194.79 o 
   5  14   5     6482.80     6772.56    277.25 o 
   6  14   5       11.12        8.21    134.04 o 
   7  14   5     4092.14     4062.33    457.34 o 
  -6  15   5     1433.87     1215.09    241.34 o 
  -5  15   5       28.12      -54.67    146.09 o 
  -4  15   5     1015.73      759.25    198.27 o 
  -3  15   5      144.61      196.28    222.97 o 
  -2  15   5      138.42       91.02    181.80 o 
  -1  15   5     1174.13     1245.67    293.28 o 
   0  15   5      117.27      -20.29    185.60 o 
   1  15   5     2591.36     2726.32    209.06 o 
   2  15   5      659.17      665.11    211.57 o 
   3  15   5     2359.23     2096.00    198.38 o 
   4  15   5      590.15      821.23    162.58 o 
   5  15   5        2.59       73.97    146.19 o 
  -2  16   5     6030.31     6042.31    302.78 o 
  -1  16   5     1278.76     1621.60    385.13 o 
   0  16   5     4576.84     4582.34    834.87 o 
   1  16   5      167.96      177.34    219.17 o 
 -17   0   6     2637.03     2664.78    203.33 o 
 -16   0   6     2857.88     3714.63    587.83 o 
 -15   0   6     1777.36     1660.76    164.86 o 
 -14   0   6    10793.27    10683.95    310.03 o 
 -13   0   6     1701.34     1655.40    154.38 o 
 -12   0   6    13320.73    12787.57    324.88 o 
 -11   0   6      137.73      104.35    122.89 o 
 -10   0   6     6960.97     6882.64    226.56 o 
  -9   0   6    11218.60    10870.87    354.72 o 
  -8   0   6     2231.22     2325.12    170.39 o 
  -7   0   6    39924.21    38362.05    670.95 o 
  -6   0   6      119.95      111.09     66.68 o 
  -5   0   6    55228.70    54095.44    604.21 o 
  -4   0   6    20158.57    19889.07    251.96 o 
  -3   0   6    16527.04    16520.85    219.62 o 
  -2   0   6    17128.59    15848.79    211.73 o 
  -1   0   6      733.90      764.72     52.52 o 
   0   0   6    58011.62    55081.81    548.47 o 
   1   0   6    18701.88    19486.91    354.38 o 
   2   0   6    73987.90    71845.29    894.49 o 
   3   0   6    32725.98    31999.43    361.51 o 
   4   0   6    15949.72    15566.97    435.80 o 
   5   0   6    15511.59    15112.61    259.22 o 
   6   0   6      365.12      205.23    144.42 o 
   7   0   6    19864.12    19822.73    629.63 o 
   8   0   6     7317.28     7920.48    405.40 o 
   9   0   6    11268.89    11137.88    301.74 o 
  10   0   6     9198.06     9253.58    277.48 o 
  11   0   6     3264.09     3170.75    191.70 o 
  12   0   6    10884.50    11306.06    324.66 o 
  13   0   6       16.08       -6.19    114.55 o 
  14   0   6     3460.04     3451.47    212.50 o 
  15   0   6     2876.52     2578.46    190.96 o 
 -17   1   6       80.57      250.08    101.02 o 
 -16   1   6      306.73      415.49     99.85 o 
 -15   1   6      360.08      244.85    120.32 o 
 -14   1   6       45.35      138.16     85.62 o 
 -13   1   6      378.94      471.67    133.85 o 
 -12   1   6       18.56      -70.61     76.50 o 
 -11   1   6     1621.97     1457.66     97.12 o 
 -10   1   6     1070.58     1004.91     87.29 o 
  -9   1   6     1969.23     2035.08    149.44 o 
  -8   1   6     1049.26     1057.35    100.35 o 
  -7   1   6      246.75      255.30     65.49 o 
  -6   1   6       61.64      138.66     48.89 o 
  -5   1   6      490.66      507.79     31.37 o 
  -4   1   6     1260.14     1359.33     42.85 o 
  -3   1   6     3916.48     3612.07     65.06 o 
  -2   1   6     1696.42     1743.20     50.02 o 
  -1   1   6     1214.43     1167.46     40.93 o 
   0   1   6     1462.62     1450.64     47.13 o 
   1   1   6     6599.88     6696.26     86.45 o 
   2   1   6       55.27      133.24     31.01 o 
   3   1   6     3243.38     3486.25     66.05 o 
   4   1   6     2718.07     2610.84     61.35 o 
   5   1   6      250.34      369.51     43.56 o 
   6   1   6     2531.58     2488.62     97.11 o 
   7   1   6      192.13       67.57     81.66 o 
   8   1   6     2079.26     1957.71    143.12 o 
   9   1   6      263.65      136.20     87.28 o 
  10   1   6       30.69      222.25     96.88 o 
  11   1   6     1762.95     1729.01    134.72 o 
  12   1   6        4.53       10.04     80.31 o 
  13   1   6     1563.94     1543.11    110.98 o 
  14   1   6       84.25      146.14     88.90 o 
  15   1   6      303.30      377.58    113.37 o 
 -17   2   6     2389.70     2609.09    137.96 o 
 -16   2   6     1111.61     1459.48    117.94 o 
 -15   2   6     1666.10     1725.58    116.72 o 
 -14   2   6     6125.55     6068.83    168.22 o 
 -13   2   6      113.51       46.26     81.49 o 
 -12   2   6    10247.08    10077.91    202.85 o 
 -11   2   6     1503.92     1510.90     99.40 o 
 -10   2   6     5750.30     5593.31    149.19 o 
  -9   2   6     7147.34     7027.24    191.09 o 
  -8   2   6     2386.19     2454.44    104.86 o 
  -7   2   6    25482.99    25062.24    292.72 o 
  -6   2   6        7.68        1.30     36.16 o 
  -5   2   6    28317.04    28196.79    261.36 o 
  -4   2   6     4475.87     4149.12     73.55 o 
  -3   2   6    14920.43    14726.36    153.29 o 
  -2   2   6    21574.35    20966.19    199.53 o 
  -1   2   6     4435.25     4745.61    106.92 o 
   0   2   6    26340.36    24648.43    229.16 o 
   1   2   6     7697.70     7907.63    109.98 o 
   2   2   6    22754.19    22078.59    180.86 o 
   3   2   6     9999.58     9719.75     96.04 o 
   4   2   6    12772.75    12837.44    131.00 o 
   5   2   6    24649.35    24279.81    258.92 o 
   6   2   6      390.91      455.11     67.71 o 
   7   2   6    16244.29    15807.87    697.41 o 
   8   2   6     7477.47     7454.38    248.91 o 
   9   2   6     6692.03     7126.42    229.56 o 
  10   2   6     7672.16     7530.35    226.10 o 
  11   2   6     1846.90     1887.21    140.94 o 
  12   2   6     7894.32     7869.14    475.22 o 
  13   2   6      135.27      161.10    115.83 o 
  14   2   6     3472.12     3612.14    172.80 o 
  15   2   6     1328.95     1479.20    120.07 o 
 -17   3   6      321.30      284.82    102.04 o 
 -16   3   6     2678.46     2873.61    164.31 o 
 -15   3   6     1257.55     1243.64    110.94 o 
 -14   3   6      569.82      416.13     91.25 o 
 -13   3   6     3816.53     3927.86    146.50 o 
 -12   3   6      396.93      277.06    146.11 o 
 -11   3   6     6753.59     6613.78    181.01 o 
 -10   3   6     2565.93     2551.84    124.35 o 
  -9   3   6    13845.41    13624.15    256.86 o 
  -8   3   6     9314.14     9298.80    202.71 o 
  -7   3   6     1069.06     1103.60     68.18 o 
  -6   3   6    10865.51    10807.26    157.27 o 
  -5   3   6     1712.88     1624.89     79.70 o 
  -4   3   6    11204.87    10827.26    125.68 o 
  -3   3   6    11864.05    11345.19    129.59 o 
  -2   3   6    14928.62    14769.20    154.79 o 
  -1   3   6    19201.54    19062.40    191.45 o 
   0   3   6      734.89      846.23     45.39 o 
   1   3   6    17680.36    17988.75    180.04 o 
   2   3   6     1340.03     1339.41     39.70 o 
   3   3   6     9132.24     9153.65    100.86 o 
   4   3   6    21519.00    21145.20    192.55 o 
   5   3   6      678.84      773.30     35.29 o 
   6   3   6    19956.30    19250.42    284.98 o 
   7   3   6      180.91      282.49     88.69 o 
   8   3   6     9294.97     9553.96    290.66 o 
   9   3   6     1808.98     1800.08    127.49 o 
  10   3   6     1941.69     1927.92    139.24 o 
  11   3   6     9610.02     9426.77    290.54 o 
  12   3   6       45.04     -104.88    104.88 o 
  13   3   6     7662.52     7630.62    283.91 o 
  14   3   6      214.59      138.82    126.41 o 
  15   3   6     2177.74     2141.21    176.14 o 
 -16   4   6      189.80      129.53     98.90 o 
 -15   4   6      442.00      402.57    104.41 o 
 -14   4   6      292.94      285.52    101.19 o 
 -13   4   6      482.19      490.43    103.35 o 
 -12   4   6     2135.83     2086.97    125.66 o 
 -11   4   6      779.44      830.64    116.95 o 
 -10   4   6     3045.02     3269.24    329.49 o 
  -9   4   6     1462.73     1645.53    121.80 o 
  -8   4   6     2023.46     1943.39    112.75 o 
  -7   4   6     2069.01     2014.16     70.39 o 
  -6   4   6       41.25      105.81     56.04 o 
  -5   4   6     2836.08     2997.96     95.34 o 
  -4   4   6     7653.51     7621.25    119.69 o 
  -3   4   6     1556.89     1459.46     51.80 o 
  -2   4   6     8540.93     8652.36    145.46 o 
  -1   4   6     3346.26     3441.86     74.48 o 
   0   4   6     4978.15     4822.72     84.78 o 
   1   4   6      451.65      512.09     41.48 o 
   2   4   6     3069.79     3086.09     74.64 o 
   3   4   6     8985.20     8904.49     92.28 o 
   4   4   6      818.04     1042.65     44.42 o 
   5   4   6     6098.87     6125.09    104.62 o 
   6   4   6      138.91      242.71     69.44 o 
   7   4   6     4427.35     4490.69    178.97 o 
   8   4   6      205.28      194.47     92.12 o 
   9   4   6      676.34      712.05    108.02 o 
  10   4   6     1067.30     1054.00    129.29 o 
  11   4   6       41.43       59.64    102.36 o 
  12   4   6     2192.07     2294.45    243.99 o 
  13   4   6      133.37       31.79    121.56 o 
  14   4   6     2233.35     2079.69    175.37 o 
  15   4   6      159.78      180.40    133.44 o 
 -16   5   6     3584.24     3951.37    321.79 o 
 -15   5   6     2353.93     2616.30    209.58 o 
 -14   5   6     2068.20     2485.95    295.18 o 
 -13   5   6     6683.24     6410.75    195.00 o 
 -12   5   6       61.59       59.36     93.90 o 
 -11   5   6    11466.94    11300.17    250.31 o 
 -10   5   6     2272.95     2511.76    177.31 o 
  -9   5   6     4277.68     4533.26    406.03 o 
  -8   5   6    10163.01    10287.47    293.21 o 
  -7   5   6      486.39      525.49     67.22 o 
  -6   5   6    14228.43    14285.82    216.70 o 
  -5   5   6     1084.25     1175.15     69.10 o 
  -4   5   6    27315.86    27141.15    305.14 o 
  -3   5   6    19530.82    19741.73    200.21 o 
  -2   5   6     5779.35     5906.42    107.15 o 
  -1   5   6    39460.16    39694.96    354.46 o 
   0   5   6        0.84      295.33     63.21 o 
   1   5   6    25664.61    25140.52    241.87 o 
   2   5   6     7555.04     7609.38    100.46 o 
   3   5   6    20336.83    20704.82    169.13 o 
   4   5   6    22849.26    22874.40    226.70 o 
   5   5   6     4245.73     4381.95    100.94 o 
   6   5   6    34365.77    34699.17    347.40 o 
   7   5   6      172.76       68.73     87.43 o 
   8   5   6    25809.97    25989.68    446.43 o 
   9   5   6     6345.20     6428.19    220.95 o 
  10   5   6     3821.29     3687.15    183.48 o 
  11   5   6     8918.22     9197.21    271.44 o 
  12   5   6      318.93      277.64    157.41 o 
  13   5   6     6076.02     5849.84    238.97 o 
  14   5   6      317.06      232.14    144.15 o 
  15   5   6     3936.86     3944.23    239.29 o 
 -16   6   6      120.34      317.98    215.37 o 
 -15   6   6      176.10       40.54    203.97 o 
 -14   6   6       49.53      480.14    212.83 o 
 -13   6   6      389.16      650.67    152.21 o 
 -12   6   6      591.68      624.92    229.94 o 
 -11   6   6       84.73      125.96    132.90 o 
 -10   6   6       30.78      186.31    120.13 o 
  -9   6   6      443.38      403.34    129.16 o 
  -8   6   6       21.20       74.91     43.08 o 
  -7   6   6     1052.33      950.38     88.94 o 
  -6   6   6        5.60      -58.84     58.84 o 
  -5   6   6     2668.12     2676.49     85.45 o 
  -4   6   6        5.76      -12.20     50.38 o 
  -3   6   6       82.09       58.86     51.28 o 
  -2   6   6       11.37       12.23     41.96 o 
  -1   6   6      334.43      294.71     45.48 o 
   0   6   6     2159.75     2217.11     67.06 o 
   1   6   6      915.59     1024.87     53.11 o 
   2   6   6      669.82      768.40     42.13 o 
   3   6   6      300.42      376.29     32.80 o 
   4   6   6      586.10      606.67     52.87 o 
   5   6   6       18.10       -1.11     54.86 o 
   6   6   6       23.68      132.08     43.86 o 
   7   6   6      643.28      701.96    102.05 o 
   8   6   6      351.87      296.40    122.42 o 
   9   6   6      140.07      240.90    103.49 o 
  10   6   6      835.62      796.54    124.80 o 
  11   6   6      722.24      942.58    133.08 o 
  12   6   6       29.34      168.24    169.37 o 
  13   6   6       24.93      286.13    132.70 o 
  14   6   6       25.20      -45.78    264.01 o 
 -15   7   6     2446.59     2795.98    301.52 o 
 -14   7   6     1091.59     1181.99    245.77 o 
 -13   7   6     6225.79     6141.79    372.46 o 
 -12   7   6      121.56      -41.36    225.50 o 
 -11   7   6     6890.84     7003.44    272.77 o 
 -10   7   6     1294.28     1568.18    163.85 o 
  -9   7   6     3771.76     3946.83    338.89 o 
  -8   7   6     8396.05     8547.48    190.25 o 
  -7   7   6       19.19      106.78     76.96 o 
  -6   7   6    13490.31    13884.25    264.56 o 
  -5   7   6      677.87      666.12     75.84 o 
  -4   7   6    10087.41    10483.69    167.21 o 
  -3   7   6     9710.80     9675.27    160.57 o 
  -2   7   6     6523.03     6656.96    179.60 o 
  -1   7   6    20891.70    20872.07    217.76 o 
   0   7   6      388.03      533.55     55.36 o 
   1   7   6    27956.56    27307.88    266.10 o 
   2   7   6     5244.69     4982.37     85.29 o 
   3   7   6    18307.50    18324.11    169.68 o 
   4   7   6    11980.04    11817.30    176.44 o 
   5   7   6     2979.76     3027.76    103.23 o 
   6   7   6    17444.66    16951.93    293.78 o 
   7   7   6      333.11      491.41     54.09 o 
   8   7   6    16113.79    15702.21    329.20 o 
   9   7   6     2835.33     2825.86    163.37 o 
  10   7   6     3727.61     3818.75    191.61 o 
  11   7   6     5679.09     5795.75    447.35 o 
  12   7   6      145.37       37.82    128.97 o 
  13   7   6     4432.60     4668.53    230.72 o 
  14   7   6      457.67      240.79    145.86 o 
 -15   8   6      830.47      837.40    241.97 o 
 -14   8   6     1230.81     1383.42    254.64 o 
 -13   8   6      144.18      224.24    216.63 o 
 -12   8   6     3815.91     3704.33    325.59 o 
 -11   8   6      609.46      536.46    151.36 o 
 -10   8   6     6718.26     6944.70    270.06 o 
  -9   8   6     3388.78     3698.85    504.85 o 
  -8   8   6     4899.15     4701.55    247.89 o 
  -7   8   6     6354.57     6785.03    188.75 o 
  -6   8   6       14.74      -75.31     77.53 o 
  -5   8   6     5461.03     5536.05    150.63 o 
  -4   8   6     7799.20     7773.34    147.19 o 
  -3   8   6     4501.77     4638.06    125.08 o 
  -2   8   6    10888.62    10803.78    176.82 o 
  -1   8   6     2470.41     2788.53     86.10 o 
   0   8   6    11700.18    11554.46    151.30 o 
   1   8   6     1636.50     1733.73     61.77 o 
   2   8   6     5611.26     5603.61     99.01 o 
   3   8   6     5345.90     5133.02    113.99 o 
   4   8   6     1561.20     1620.56     81.60 o 
   5   8   6     7904.46     8049.42    159.17 o 
   6   8   6       27.76       66.27     60.77 o 
   7   8   6     6518.30     6994.15    150.69 o 
   8   8   6      292.08      290.09    104.76 o 
   9   8   6     1904.32     1933.20    150.10 o 
  10   8   6     1671.02     1803.04    239.85 o 
  11   8   6      155.16      221.24    126.44 o 
  12   8   6     5889.44     5786.99    246.00 o 
  13   8   6       30.56     -126.70    213.21 o 
 -14   9   6       50.33      173.56    222.97 o 
 -13   9   6     1289.43     1052.77    245.77 o 
 -12   9   6       35.31       -1.27    217.90 o 
 -11   9   6     3206.01     3039.22    307.85 o 
 -10   9   6      544.54     1013.81    309.12 o 
  -9   9   6     2105.26     2172.65    218.27 o 
  -8   9   6     3558.29     3632.62    308.88 o 
  -7   9   6      202.35      278.51     89.04 o 
  -6   9   6     7918.20     7499.50    201.47 o 
  -5   9   6       89.03       84.76     84.06 o 
  -4   9   6     2914.68     2942.19    118.08 o 
  -3   9   6     1541.71     1761.78     85.82 o 
  -2   9   6     2029.32     2181.74    110.24 o 
  -1   9   6     4954.39     4727.55    130.66 o 
   0   9   6      263.54      322.76     50.92 o 
   1   9   6     5148.69     5209.15    113.84 o 
   2   9   6     1471.41     1538.72     69.88 o 
   3   9   6     1819.64     1950.12     79.03 o 
   4   9   6     2815.39     2794.32    143.07 o 
   5   9   6      168.06      249.17     88.72 o 
   6   9   6     1999.54     1880.97     92.86 o 
   7   9   6      189.80      258.94     73.05 o 
   8   9   6     1739.13     1978.13    144.00 o 
   9   9   6      832.40      733.87    126.93 o 
  10   9   6      955.49      855.28    137.91 o 
  11   9   6     1861.93     2226.19    177.06 o 
  12   9   6        9.54      -77.93    127.96 o 
  13   9   6     1460.95     1626.26    216.66 o 
 -13  10   6        8.60      198.90    236.90 o 
 -12  10   6     7763.15     8000.29    458.61 o 
 -11  10   6     2403.33     2030.79    290.11 o 
 -10  10   6    10493.12    11610.88    523.22 o 
  -9  10   6     6046.54     6191.80    184.14 o 
  -8  10   6     4449.63     4428.41    172.26 o 
  -7  10   6     9666.26     9700.22    235.58 o 
  -6  10   6       57.57      -73.59     88.86 o 
  -5  10   6     8982.86     8937.13    301.44 o 
  -4  10   6     7439.47     7493.44    187.03 o 
  -3  10   6     9524.19     9637.49    201.41 o 
  -2  10   6    18884.44    18947.86    260.90 o 
  -1  10   6     8614.95     9056.29    175.93 o 
   0  10   6    12162.28    12576.28    181.78 o 
   1  10   6      163.55      147.80     66.54 o 
   2  10   6     4659.14     5051.06    132.01 o 
   3  10   6     7374.01     7308.49    176.01 o 
   4  10   6     1833.74     2028.16    125.62 o 
   5  10   6    16396.50    16431.57    274.35 o 
   6  10   6      122.66      184.91     80.77 o 
   7  10   6    12992.66    13119.76    242.70 o 
   8  10   6     1019.14     1223.88    513.08 o 
   9  10   6     4310.99     4153.88    371.83 o 
  10  10   6     3173.74     3560.21    254.77 o 
  11  10   6       31.21      294.99    302.78 o 
  12  10   6     7868.70     7723.12    355.79 o 
 -12  11   6      244.09      400.33    239.44 o 
 -11  11   6      192.93      355.99    229.30 o 
 -10  11   6      161.20      243.24    241.97 o 
  -9  11   6       18.02       64.46    107.18 o 
  -8  11   6       26.28       84.17    112.03 o 
  -7  11   6       92.76       37.90    100.61 o 
  -6  11   6      537.94      589.41    105.27 o 
  -5  11   6        0.27       54.70     96.25 o 
  -4  11   6        2.08      -53.79     77.98 o 
  -3  11   6        0.03      -67.35     77.22 o 
  -2  11   6        1.03      -53.92     66.69 o 
  -1  11   6      230.86      254.61     73.01 o 
   0  11   6      262.12      325.44     63.07 o 
   1  11   6      445.20      259.37     90.79 o 
   2  11   6        0.47      -83.60     84.40 o 
   3  11   6      387.54      168.30    112.32 o 
   4  11   6      182.60       69.31    108.92 o 
   5  11   6       95.23      113.47    186.23 o 
   6  11   6       60.20      -71.14    107.43 o 
   7  11   6       34.61       41.96     92.90 o 
   8  11   6      141.60      238.36    156.49 o 
   9  11   6       27.57      233.51    217.27 o 
  10  11   6      555.22      526.59    208.40 o 
  11  11   6        0.87       -6.67    168.72 o 
 -11  12   6      267.34      340.79    249.57 o 
 -10  12   6     4652.62     4871.12    414.27 o 
  -9  12   6     3511.69     3260.67    192.22 o 
  -8  12   6     1489.43     1338.84    152.56 o 
  -7  12   6     8374.56     8366.24    282.43 o 
  -6  12   6        0.30      -75.74    233.74 o 
  -5  12   6     9487.48     9537.32    249.80 o 
  -4  12   6     4985.87     5182.96    171.63 o 
  -3  12   6     5521.94     5752.86    176.24 o 
  -2  12   6    13303.85    13358.73    255.30 o 
  -1  12   6     1717.56     1814.53    101.54 o 
   0  12   6    10753.99    10816.59    264.11 o 
   1  12   6      282.00      529.27    104.57 o 
   2  12   6     4499.90     4334.50    232.44 o 
   3  12   6     7660.77     7419.68    270.35 o 
   4  12   6     2581.71     2554.25    181.25 o 
   5  12   6     7269.99     6826.63    430.74 o 
   6  12   6        4.97       99.06    119.51 o 
   7  12   6     9610.42     8612.43    276.52 o 
   8  12   6      546.41      526.30    115.46 o 
   9  12   6     3581.13     3241.92    357.26 o 
  10  12   6     2576.48     1750.82    310.38 o 
 -10  13   6       36.94       77.28    259.71 o 
  -9  13   6      282.91      321.87    249.57 o 
  -8  13   6     2028.35     1713.52    169.71 o 
  -7  13   6       87.25     -146.96    146.96 o 
  -6  13   6     2748.88     3070.33    206.67 o 
  -5  13   6       65.02      174.92    179.14 o 
  -4  13   6     3166.07     2946.96    168.39 o 
  -3  13   6      794.88      800.02    106.21 o 
  -2  13   6      242.13      246.37    143.49 o 
  -1  13   6     3195.70     3312.99    275.54 o 
   0  13   6      119.60       59.36    100.83 o 
   1  13   6     3337.78     3665.76    219.34 o 
   2  13   6      824.09      915.01    122.81 o 
   3  13   6     4738.43     4801.82    396.53 o 
   4  13   6     2072.50     1948.54    355.99 o 
   5  13   6      523.30      485.89    146.32 o 
   6  13   6     2129.80     1859.48    173.72 o 
   7  13   6      177.57      231.42    129.89 o 
   8  13   6     2364.52     2516.44    166.90 o 
  -8  14   6      128.67       36.49    135.43 o 
  -7  14   6     3542.60     3586.89    255.27 o 
  -6  14   6        5.54       22.45    276.81 o 
  -5  14   6     3094.54     3070.39    220.63 o 
  -4  14   6      393.58      441.79    149.91 o 
  -3  14   6     1754.80     1821.01    150.25 o 
  -2  14   6     2192.14     2149.75    187.48 o 
  -1  14   6       61.84      125.98    133.65 o 
   0  14   6     2468.77     2517.54    205.23 o 
   1  14   6      825.10      926.85    155.89 o 
   2  14   6     4395.67     4877.43    677.14 o 
   3  14   6      888.60     1097.46    167.11 o 
   4  14   6     1451.52     1606.19    178.74 o 
   5  14   6     2026.64     1889.33    314.18 o 
   6  14   6        4.44      210.53    179.26 o 
   7  14   6     1761.95     1730.21    170.52 o 
  -6  15   6     4780.35     4403.22    441.50 o 
  -5  15   6      412.66      190.06    328.75 o 
  -4  15   6     3132.46     3176.05    296.45 o 
  -3  15   6     4301.54     4131.79    235.76 o 
  -2  15   6     2041.34     2196.28    207.77 o 
  -1  15   6     5156.18     4506.25    249.39 o 
   0  15   6        0.91       23.73    140.99 o 
   1  15   6     5325.99     4992.71    258.92 o 
   2  15   6     1302.85     1413.83    235.64 o 
   3  15   6     4592.21     4290.51    763.29 o 
   4  15   6     4319.47     4322.43    884.28 o 
 -17   1   7      551.70      724.35    116.27 o 
 -16   1   7     2069.29     1848.95    128.86 o 
 -15   1   7     4587.57     4391.12    169.90 o 
 -14   1   7     1928.66     1967.18    124.23 o 
 -13   1   7     9117.57     8729.67    201.77 o 
 -12   1   7       23.47      -50.35     80.79 o 
 -11   1   7    11813.14    11298.58    264.23 o 
 -10   1   7     2989.43     2721.36    139.49 o 
  -9   1   7     8811.62     8458.18    182.97 o 
  -8   1   7    19083.58    18589.43    279.24 o 
  -7   1   7     2189.66     2445.22     87.03 o 
  -6   1   7    46571.52    46814.70    440.20 o 
  -5   1   7     1876.04     1802.44     51.17 o 
  -4   1   7    35533.41    35502.41    299.22 o 
  -3   1   7     3918.87     3605.00     71.67 o 
  -2   1   7     5756.83     5768.41     92.52 o 
  -1   1   7    31718.68    31066.33    282.28 o 
   0   1   7      538.42      609.99     74.97 o 
   1   1   7    44500.30    45020.40    364.62 o 
   2   1   7     5815.97     5508.06     91.18 o 
   3   1   7    18901.75    18618.93    160.06 o 
   4   1   7    18944.59    18977.26    186.94 o 
   5   1   7     2894.35     2815.38     80.41 o 
   6   1   7    16484.12    16008.54    203.80 o 
   7   1   7     1009.35     1010.14    106.83 o 
   8   1   7     7317.91     7294.38    209.35 o 
   9   1   7     7712.98     7231.62    313.55 o 
  10   1   7     6017.69     5900.81    209.59 o 
  11   1   7    11844.50    11880.13    239.90 o 
  12   1   7      441.48      428.38     93.84 o 
  13   1   7     4438.49     4376.98    181.03 o 
  14   1   7     1264.34     1309.71    124.16 o 
  15   1   7     2011.31     2057.46    135.00 o 
 -17   2   7     1382.98     1555.21    130.52 o 
 -16   2   7      681.97      792.12    116.22 o 
 -15   2   7      927.26      873.83    118.13 o 
 -14   2   7     1254.83     1423.39    114.85 o 
 -13   2   7        4.05       85.76     87.76 o 
 -12   2   7     2048.60     1984.78    125.99 o 
 -11   2   7      977.03      888.75     96.60 o 
 -10   2   7     6923.82     6757.91    267.89 o 
  -9   2   7     4822.69     4880.74    151.94 o 
  -8   2   7     3472.82     3558.71    131.48 o 
  -7   2   7     4330.23     4329.63    111.22 o 
  -6   2   7       15.46       45.42     37.03 o 
  -5   2   7     4839.99     4907.14     79.74 o 
  -4   2   7     6222.91     5867.91     95.13 o 
  -3   2   7     4250.49     4143.79     84.29 o 
  -2   2   7     8446.55     7753.16    107.01 o 
  -1   2   7     1402.41     1431.49     51.70 o 
   0   2   7     9665.77     9146.01    118.18 o 
   1   2   7      881.67      988.79     43.84 o 
   2   2   7     7057.00     6561.59     98.89 o 
   3   2   7     6280.65     6206.51     85.95 o 
   4   2   7     1091.13     1181.51     45.86 o 
   5   2   7     8142.72     7980.67    131.33 o 
   6   2   7      424.36      511.43     65.06 o 
   7   2   7     8334.96     8648.58    224.90 o 
   8   2   7       29.57       10.40     86.13 o 
   9   2   7     2110.74     1960.36    134.61 o 
  10   2   7     1686.63     1710.43    133.81 o 
  11   2   7      449.20      495.34    116.28 o 
  12   2   7     2767.78     2702.27    171.57 o 
  13   2   7       84.17      273.62    124.68 o 
  14   2   7     3423.56     3499.50    215.16 o 
  15   2   7      638.37      800.44    172.74 o 
 -16   3   7     2048.88     2127.33    148.59 o 
 -15   3   7      723.76      709.02    110.08 o 
 -14   3   7      564.55      575.36    104.50 o 
 -13   3   7     4015.77     3915.67    154.37 o 
 -12   3   7        3.01      -82.06     82.06 o 
 -11   3   7     5830.98     5743.27    181.94 o 
 -10   3   7     1093.30      953.94     96.37 o 
  -9   3   7     7066.33     7428.22    215.79 o 
  -8   3   7     4378.44     4133.56    179.20 o 
  -7   3   7      855.62      994.97     44.66 o 
  -6   3   7    12662.71    12854.82    149.98 o 
  -5   3   7     2586.33     2443.38     68.28 o 
  -4   3   7     6160.91     6262.42     99.39 o 
  -3   3   7    10103.86     9723.13    124.47 o 
  -2   3   7     5466.11     5604.40    155.07 o 
  -1   3   7    14288.20    13703.58    153.06 o 
   0   3   7       92.14      218.05     40.16 o 
   1   3   7     5753.05     5506.29     96.78 o 
   2   3   7     1490.96     1557.16     51.07 o 
   3   3   7     1228.77     1225.41     43.70 o 
   4   3   7    12428.27    12405.00    152.19 o 
   5   3   7      827.97      906.72     40.86 o 
   6   3   7    15360.13    15686.45    234.88 o 
   7   3   7       32.92       89.61     87.09 o 
   8   3   7     4475.60     4264.88    173.47 o 
   9   3   7     2106.87     1979.36    137.59 o 
  10   3   7     2153.26     1851.48    143.85 o 
  11   3   7     4490.67     4510.22    412.41 o 
  12   3   7        8.31      106.45    116.26 o 
  13   3   7     4622.58     4275.78    209.84 o 
  14   3   7      195.53      293.41    131.95 o 
  15   3   7     2101.11     2323.17    143.80 o 
 -16   4   7      793.83      874.82    116.59 o 
 -15   4   7     2098.73     2031.50    133.63 o 
 -14   4   7     4556.47     4344.45    174.73 o 
 -13   4   7       77.55      113.67     93.71 o 
 -12   4   7     7388.34     7439.61    270.79 o 
 -11   4   7     2088.07     2002.32    118.33 o 
 -10   4   7     7047.00     6897.09    174.52 o 
  -9   4   7     8382.66     8283.63    264.10 o 
  -8   4   7     2324.82     2288.23    111.76 o 
  -7   4   7    14620.15    14875.93    234.18 o 
  -6   4   7        3.25       99.88     61.98 o 
  -5   4   7    22890.59    23141.79    278.17 o 
  -4   4   7     6406.45     6216.56    100.92 o 
  -3   4   7    18496.57    18607.14    193.81 o 
  -2   4   7    29931.86    28861.26    272.37 o 
  -1   4   7     4773.69     4963.94    126.03 o 
   0   4   7    27785.35    26780.75    256.58 o 
   1   4   7       20.47      118.26     41.83 o 
   2   4   7    20553.05    20040.65    176.50 o 
   3   4   7     7468.69     7419.23     91.78 o 
   4   4   7     7473.24     7570.63    116.52 o 
   5   4   7    17880.44    17981.60    179.83 o 
   6   4   7     1247.98     1175.35     91.90 o 
   7   4   7    12703.02    13284.11    287.67 o 
   8   4   7     3655.58     3484.70    162.81 o 
   9   4   7     7028.53     7028.76    227.62 o 
  10   4   7     6039.57     6242.03    219.77 o 
  11   4   7      966.32      859.66    129.72 o 
  12   4   7     6145.72     6026.07    540.67 o 
  13   4   7      152.25      120.52    141.58 o 
  14   4   7     5180.92     5013.45    233.89 o 
 -16   5   7      258.01      480.85    248.31 o 
 -15   5   7       16.13      -64.50    179.73 o 
 -14   5   7       19.11       86.52    130.28 o 
 -13   5   7        5.53      -38.63    103.14 o 
 -12   5   7      128.01       -0.73     99.77 o 
 -11   5   7      264.27      349.46     99.91 o 
 -10   5   7       49.87       83.63    127.09 o 
  -9   5   7     1674.27     1685.43    157.83 o 
  -8   5   7      168.95      183.65     54.37 o 
  -7   5   7     1650.67     1708.78     98.60 o 
  -6   5   7     1475.28     1598.57     80.39 o 
  -5   5   7      910.92      936.15     58.86 o 
  -4   5   7       18.91       85.78     49.19 o 
  -3   5   7     3615.03     3697.34     88.29 o 
  -2   5   7       28.37       31.19     42.56 o 
  -1   5   7       22.96       78.69     43.33 o 
   0   5   7     1480.17     1528.07     60.55 o 
   1   5   7       25.18       -1.54     43.59 o 
   2   5   7      160.51      303.66     40.25 o 
   3   5   7      144.63      148.66     32.48 o 
   4   5   7     3653.36     3928.74     92.33 o 
   5   5   7     1027.79     1054.10     89.26 o 
   6   5   7     3836.35     3914.73     87.32 o 
   7   5   7      415.97      624.11    125.60 o 
   8   5   7      546.63      381.09    103.60 o 
   9   5   7      542.76      461.72    113.62 o 
  10   5   7      197.62      242.05    113.98 o 
  11   5   7      139.91      298.53    154.87 o 
  12   5   7        8.72      156.82    125.03 o 
  13   5   7     1028.00     1148.54    153.64 o 
  14   5   7        5.95       92.95    137.53 o 
 -15   6   7     1397.05     1274.11    190.24 o 
 -14   6   7     5957.39     5930.00    284.25 o 
 -13   6   7      574.94      484.88    209.67 o 
 -12   6   7    10604.37    11187.90    864.64 o 
 -11   6   7      314.49      435.31    145.94 o 
 -10   6   7     7006.46     7008.06    534.62 o 
  -9   6   7    12920.72    12922.41    347.08 o 
  -8   6   7     1010.97      915.15     83.17 o 
  -7   6   7    14958.01    15299.26    279.46 o 
  -6   6   7      204.56      157.24     75.84 o 
  -5   6   7    26300.90    26608.15    287.87 o 
  -4   6   7     4120.67     4012.18    104.94 o 
  -3   6   7    17182.87    17198.35    189.60 o 
  -2   6   7    16484.75    16337.69    183.34 o 
  -1   6   7      207.25      258.72     47.31 o 
   0   6   7    24489.78    23586.94    238.10 o 
   1   6   7     4147.53     4150.22    123.24 o 
   2   6   7    29139.14    29516.53    262.81 o 
   3   6   7     9564.25     9286.21    103.67 o 
   4   6   7    10299.73    10200.79    143.41 o 
   5   6   7     7663.09     7607.39    181.11 o 
   6   6   7     2305.50     2306.73    109.61 o 
   7   6   7    14795.67    14218.66    304.30 o 
   8   6   7     2350.73     2168.54    145.70 o 
   9   6   7     7850.56     7727.87    243.14 o 
  10   6   7     9550.00     9060.03    345.63 o 
  11   6   7     1598.25     1803.07    158.83 o 
  12   6   7     5008.27     5014.18    309.33 o 
  13   6   7       15.93       87.03    130.81 o 
  14   6   7     3941.93     4161.42    229.12 o 
 -15   7   7      615.25      670.17    236.90 o 
 -14   7   7      272.52     -117.82    209.03 o 
 -13   7   7     2125.72     2459.60    213.42 o 
 -12   7   7       30.76      -46.37    142.86 o 
 -11   7   7     2110.40     2367.88    191.80 o 
 -10   7   7      142.42      229.21    140.43 o 
  -9   7   7     1078.03     1019.53    260.98 o 
  -8   7   7      444.85      641.00     87.00 o 
  -7   7   7      365.39      483.31     87.07 o 
  -6   7   7     4485.59     4359.94    161.04 o 
  -5   7   7       96.75      138.79     68.01 o 
  -4   7   7     6474.79     6264.94    125.77 o 
  -3   7   7      849.66     1047.32     81.30 o 
  -2   7   7      634.39      605.87     60.31 o 
  -1   7   7     4656.52     4849.38    101.98 o 
   0   7   7       29.54      138.26     61.70 o 
   1   7   7     4282.76     4201.84     98.85 o 
   2   7   7     2152.77     2341.35     70.72 o 
   3   7   7     4326.24     4280.58     78.65 o 
   4   7   7     5385.02     5320.89    125.98 o 
   5   7   7      564.72      692.41     68.99 o 
   6   7   7     5838.33     5786.87    139.16 o 
   7   7   7      413.68      458.06    131.22 o 
   8   7   7     1099.68     1067.68    126.36 o 
   9   7   7     2474.81     2548.21    337.85 o 
  10   7   7      957.99      980.55    137.65 o 
  11   7   7     1075.47     1237.35    340.80 o 
  12   7   7       95.13      282.20    137.50 o 
  13   7   7      623.34      539.44    149.92 o 
 -14   8   7     4291.02     5384.20    421.87 o 
 -13   8   7      204.14      203.97    225.50 o 
 -12   8   7     4002.32     4230.75    663.21 o 
 -11   8   7      214.79      239.41    188.76 o 
 -10   8   7     2430.44     2623.54    201.83 o 
  -9   8   7     2656.03     2636.38    427.57 o 
  -8   8   7      589.71      480.85     92.34 o 
  -7   8   7    12918.67    13158.08    267.63 o 
  -6   8   7      319.40      512.77     93.46 o 
  -5   8   7    12314.97    12335.60    221.69 o 
  -4   8   7     4374.92     4142.28    123.61 o 
  -3   8   7    13417.60    13257.92    185.45 o 
  -2   8   7     3444.20     3594.16    100.99 o 
  -1   8   7      588.44      605.19     56.90 o 
   0   8   7    11503.64    11532.38    154.13 o 
   1   8   7     1605.09     1558.68     63.06 o 
   2   8   7    13886.33    14128.66    162.17 o 
   3   8   7     4075.87     4129.09    105.04 o 
   4   8   7     7640.33     7538.59    147.88 o 
   5   8   7     6390.67     6512.17    189.73 o 
   6   8   7        1.95      114.10     63.99 o 
   7   8   7     4306.75     4529.01    127.40 o 
   8   8   7     1434.47     1498.87    135.90 o 
   9   8   7     2039.79     2039.34    159.12 o 
  10   8   7     2787.07     3219.47    190.91 o 
  11   8   7      867.43      931.10    147.25 o 
  12   8   7     3539.46     3290.68    204.11 o 
  13   8   7        8.12     -123.27    172.98 o 
 -14   9   7      908.28      888.08    268.58 o 
 -13   9   7     4160.57     4135.07    366.13 o 
 -12   9   7      147.85      272.38    236.90 o 
 -11   9   7     7917.15     6786.63    426.94 o 
 -10   9   7     1814.88     1807.13    192.57 o 
  -9   9   7     7418.16     7709.33    256.30 o 
  -8   9   7     4686.36     4801.36    175.03 o 
  -7   9   7     1268.97     1426.70    117.50 o 
  -6   9   7     7630.65     7609.74    212.24 o 
  -5   9   7     2626.99     2525.22    121.32 o 
  -4   9   7     9664.45     9930.25    231.53 o 
  -3   9   7     5615.13     5454.75    138.81 o 
  -2   9   7    10062.44    10195.38    163.70 o 
  -1   9   7    13303.80    13282.83    185.75 o 
   0   9   7       54.18      250.81     52.84 o 
   1   9   7    11507.49    11404.29    145.99 o 
   2   9   7     2031.51     2103.26    118.79 o 
   3   9   7     2765.56     2855.66    105.81 o 
   4   9   7    13402.87    12674.91    205.95 o 
   5   9   7     1193.66     1144.35     83.63 o 
   6   9   7    15754.49    15819.09    240.70 o 
   7   9   7       72.96      129.57     67.64 o 
   8   9   7     5803.02     5974.31    230.95 o 
   9   9   7     1272.20     1164.18    143.80 o 
  10   9   7     1049.65     1096.03    147.01 o 
  11   9   7     6893.05     7119.77    270.37 o 
  12   9   7       20.29      123.00    136.95 o 
 -13  10   7        3.00      250.84    250.84 o 
 -12  10   7     1157.46     1209.86    285.05 o 
 -11  10   7        7.31      309.12    238.17 o 
 -10  10   7      195.76      347.12    245.77 o 
  -9  10   7      432.90      411.19     96.46 o 
  -8  10   7       35.98       18.80    106.65 o 
  -7  10   7      156.70      141.96     93.23 o 
  -6  10   7      201.47      125.04    125.20 o 
  -5  10   7      897.67      927.59    117.71 o 
  -4  10   7      745.37      759.37     91.98 o 
  -3  10   7      682.22      743.24    115.38 o 
  -2  10   7     2090.75     2290.55     92.22 o 
  -1  10   7      457.36      461.16     71.86 o 
   0  10   7      318.43      340.44     63.06 o 
   1  10   7      530.63      611.05     88.60 o 
   2  10   7      296.01      315.57     65.27 o 
   3  10   7      897.51      895.87     75.89 o 
   4  10   7      145.51      267.52     67.50 o 
   5  10   7     1277.03     1232.05    100.71 o 
   6  10   7       14.77      144.89     80.55 o 
   7  10   7      986.85     1087.48    106.24 o 
   8  10   7      201.32      153.75    156.27 o 
   9  10   7      328.75      361.03    179.26 o 
  10  10   7      371.04      383.94    170.78 o 
  11  10   7        2.97        6.72    162.97 o 
 -12  11   7        7.34      -48.14    228.04 o 
 -11  11   7     6488.94     5811.14    415.53 o 
 -10  11   7     2686.18     2218.29    326.85 o 
  -9  11   7     4541.10     4769.38    214.27 o 
  -8  11   7     6610.71     6327.14    207.77 o 
  -7  11   7     1023.61     1088.44    122.57 o 
  -6  11   7    10326.86    10000.38    252.93 o 
  -5  11   7      773.38      685.50    111.99 o 
  -4  11   7    11800.38    11732.02    236.55 o 
  -3  11   7     7148.85     6932.89    189.47 o 
  -2  11   7     5662.10     5720.17    149.60 o 
  -1  11   7    13668.33    13667.42    201.37 o 
   0  11   7      416.68      607.90     80.94 o 
   1  11   7    12294.09    12062.80    237.52 o 
   2  11   7     2638.96     2543.21    142.57 o 
   3  11   7     5545.93     6117.85    430.10 o 
   4  11   7     8766.31     8825.23    495.35 o 
   5  11   7      793.99      720.01    108.78 o 
   6  11   7    11509.65    11593.35    269.21 o 
   7  11   7       10.84      -24.40     93.85 o 
   8  11   7     5195.38     4986.63    283.07 o 
   9  11   7     3441.61     3398.17    372.46 o 
  10  11   7     1403.62     1567.15    276.81 o 
 -11  12   7       35.89       48.14    259.71 o 
 -10  12   7      211.40       49.41    245.77 o 
  -9  12   7      385.44      309.13    146.32 o 
  -8  12   7       10.69     -121.54    121.54 o 
  -7  12   7     1384.27     1531.63    265.46 o 
  -6  12   7       15.65       62.42    105.51 o 
  -5  12   7     2655.43     2566.93    268.98 o 
  -4  12   7       52.95      202.66     92.70 o 
  -3  12   7      813.18      969.09    110.63 o 
  -2  12   7      109.20      101.98     77.52 o 
  -1  12   7      372.38      468.15     95.37 o 
   0  12   7      589.30      654.91     98.67 o 
   1  12   7      190.09      316.37    101.10 o 
   2  12   7     2917.41     2781.21    155.23 o 
   3  12   7      440.90      322.27    130.49 o 
   4  12   7      693.73      647.57    218.54 o 
   5  12   7      115.25      116.19    127.43 o 
   6  12   7       63.59      -30.73    116.62 o 
   7  12   7      107.59      -97.82    115.85 o 
   8  12   7       69.34      -67.14    229.30 o 
   9  12   7      232.21      440.87    268.58 o 
  -9  13   7     1129.38      900.15    147.45 o 
  -8  13   7     3556.32     3740.90    527.65 o 
  -7  13   7      282.71      502.34    260.98 o 
  -6  13   7     5759.95     4752.27    253.77 o 
  -5  13   7       38.66      -25.52    109.81 o 
  -4  13   7     5492.07     5887.60    218.30 o 
  -3  13   7     1254.79     1214.70    119.55 o 
  -2  13   7     1234.82     1352.93    134.93 o 
  -1  13   7     4924.72     5010.51    447.21 o 
   0  13   7      446.23      593.69    141.51 o 
   1  13   7     8674.11     8328.56    377.17 o 
   2  13   7     1643.57     1377.53    135.82 o 
   3  13   7     4998.63     4950.21    271.74 o 
   4  13   7     2981.61     2838.96    198.18 o 
   5  13   7      616.16      581.66    160.26 o 
   6  13   7     4543.62     4259.26    233.42 o 
   7  13   7      370.97      352.79    313.55 o 
  -7  14   7     2596.45     2279.37    200.94 o 
  -6  14   7      139.73     -105.06    197.63 o 
  -5  14   7     4179.72     4332.51    309.12 o 
  -4  14   7     1641.37     1440.79    183.22 o 
  -3  14   7     3272.85     3210.01    211.62 o 
  -2  14   7     2685.00     2968.62    207.34 o 
  -1  14   7      776.99      786.55    155.38 o 
   0  14   7     2494.81     2878.67    209.55 o 
   1  14   7      231.09      412.79    205.87 o 
   2  14   7     3656.82     3883.66    235.51 o 
   3  14   7     1626.75     1247.33    171.34 o 
   4  14   7     1411.82     1615.01    375.63 o 
   5  14   7     3986.35     3913.45    815.23 o 
   6  14   7      353.23      167.17    143.86 o 
  -4  15   7      587.26      152.02    198.90 o 
  -3  15   7       59.22     -133.90    133.90 o 
  -2  15   7       30.59       26.60    139.75 o 
  -1  15   7      142.45      204.46    198.27 o 
   0  15   7      214.21      140.63    157.09 o 
   1  15   7     1364.59     1339.51    180.90 o 
   2  15   7      362.31      496.61    207.77 o 
   3  15   7      775.85      652.44    206.50 o 
 -16   0   8     2287.86     1995.17    235.00 o 
 -15   0   8     2073.42     2055.55    194.17 o 
 -14   0   8     7312.09     7008.45    281.38 o 
 -13   0   8      506.05      569.34    193.83 o 
 -12   0   8    12772.43    12144.86    481.41 o 
 -11   0   8       51.01      119.18    126.85 o 
 -10   0   8    10206.64    10271.41    409.20 o 
  -9   0   8     8207.97     8370.37    260.41 o 
  -8   0   8     4162.78     3957.75    191.89 o 
  -7   0   8    22595.46    22632.91    459.80 o 
  -6   0   8       32.26       29.30     48.53 o 
  -5   0   8    29328.09    28284.34    476.89 o 
  -4   0   8      607.37      594.97     61.71 o 
  -3   0   8    15021.33    13821.08    210.73 o 
  -2   0   8    18542.02    17812.29    290.55 o 
  -1   0   8     2663.81     2803.80    106.38 o 
   0   0   8    28492.71    28067.80    317.06 o 
   1   0   8     3579.91     3406.10    158.90 o 
   2   0   8    53755.86    52760.62    604.77 o 
   3   0   8    14956.68    14657.49    189.49 o 
   4   0   8    15375.45    15389.95    211.82 o 
   5   0   8    16502.23    16067.99    254.95 o 
   6   0   8      759.40      668.79     98.02 o 
   7   0   8    17541.50    16879.10    398.44 o 
   8   0   8     6371.79     6094.62    244.73 o 
   9   0   8    19706.27    19232.34    445.56 o 
  10   0   8    11773.51    12074.27    340.62 o 
  11   0   8     3730.27     3817.24    222.20 o 
  12   0   8     6894.94     7349.29    422.50 o 
  13   0   8       61.94      200.32    139.65 o 
  14   0   8     2747.08     2945.68    215.76 o 
 -16   1   8      737.13      663.29    144.27 o 
 -15   1   8      134.56      -71.84    104.31 o 
 -14   1   8       13.06      -43.06     97.12 o 
 -13   1   8       48.42      180.48     96.75 o 
 -12   1   8       20.99      -74.07    100.02 o 
 -11   1   8      395.55      303.47     92.62 o 
 -10   1   8     1006.76      904.60     97.38 o 
  -9   1   8     1480.55     1401.14    103.23 o 
  -8   1   8     2005.56     1883.57    166.95 o 
  -7   1   8      542.04      481.57     63.21 o 
  -6   1   8     2568.39     2688.86     65.52 o 
  -5   1   8       79.76      103.54     37.86 o 
  -4   1   8     1762.54     1753.73     56.35 o 
  -3   1   8     2164.97     2145.87     61.29 o 
  -2   1   8       15.98       25.01     40.54 o 
  -1   1   8     1952.13     2008.07     64.28 o 
   0   1   8     1049.88      966.96     49.94 o 
   1   1   8     2909.40     2900.27     80.96 o 
   2   1   8     1301.09     1393.64     57.03 o 
   3   1   8     1211.07     1306.19     44.24 o 
   4   1   8     2539.98     2465.25     55.08 o 
   5   1   8       64.82       81.38     59.05 o 
   6   1   8     2540.15     2596.22    110.34 o 
   7   1   8      243.32      356.81     96.39 o 
   8   1   8      743.89      754.78    109.07 o 
   9   1   8       86.98      224.59    103.58 o 
  10   1   8      176.60      190.62     86.53 o 
  11   1   8      215.52      243.76     92.03 o 
  12   1   8        0.28       84.35     93.84 o 
  13   1   8     1153.39     1154.42    120.24 o 
  14   1   8        2.27      -29.16     98.95 o 
 -16   2   8     1035.86     1131.94    127.20 o 
 -15   2   8     1559.56     1522.40    128.29 o 
 -14   2   8     4502.17     4810.91    275.02 o 
 -13   2   8      484.65      668.11    104.94 o 
 -12   2   8     6597.81     6474.70    179.45 o 
 -11   2   8       77.72       48.70     87.41 o 
 -10   2   8     5910.18     5652.48    163.15 o 
  -9   2   8     2352.89     2574.63    122.11 o 
  -8   2   8     3158.47     3110.45    127.06 o 
  -7   2   8    20929.23    20987.86    252.63 o 
  -6   2   8       14.96       86.91     42.16 o 
  -5   2   8    13474.89    13588.09    146.17 o 
  -4   2   8     3864.65     3684.00     80.06 o 
  -3   2   8    13272.50    12969.22    154.72 o 
  -2   2   8    13937.33    13229.45    156.08 o 
  -1   2   8     3429.04     3380.96     86.49 o 
   0   2   8    33829.86    33400.44    310.10 o 
   1   2   8     3315.03     3636.24     82.70 o 
   2   2   8    24702.47    23908.43    234.61 o 
   3   2   8    13142.88    12785.70    195.56 o 
   4   2   8    14014.86    13696.75    140.14 o 
   5   2   8    11939.66    11830.54    140.26 o 
   6   2   8      151.34      138.70     67.20 o 
   7   2   8    10306.93    10157.61    250.18 o 
   8   2   8     3651.48     3653.91    171.52 o 
   9   2   8    10212.28     9807.67    258.88 o 
  10   2   8     5446.60     5486.70    375.02 o 
  11   2   8     1329.49     1353.69    141.09 o 
  12   2   8     6026.20     5856.47    372.72 o 
  13   2   8       44.44      198.84    100.73 o 
  14   2   8     2032.41     2259.22    143.97 o 
 -16   3   8     2980.75     2793.21    153.52 o 
 -15   3   8     1134.36     1376.74    128.91 o 
 -14   3   8     1269.48     1496.60    124.16 o 
 -13   3   8     2496.98     2340.12    163.84 o 
 -12   3   8      409.44      303.12     95.35 o 
 -11   3   8     4801.30     5124.05    269.29 o 
 -10   3   8     4022.44     4374.42    154.14 o 
  -9   3   8     2231.62     2239.42    118.14 o 
  -8   3   8    10346.90     9933.91    202.84 o 
  -7   3   8     1407.51     1541.31     67.03 o 
  -6   3   8    13351.40    13638.13    162.25 o 
  -5   3   8      734.23      704.11     49.42 o 
  -4   3   8     6472.73     6199.81    112.35 o 
  -3   3   8    13683.15    13223.18    156.22 o 
  -2   3   8     2657.63     2517.97     72.46 o 
  -1   3   8    21119.01    20746.28    228.05 o 
   0   3   8      906.72      979.10     54.90 o 
   1   3   8    13786.08    13624.40    243.18 o 
   2   3   8     2106.40     2125.71     61.80 o 
   3   3   8     6423.29     6406.09     94.58 o 
   4   3   8     8312.24     8357.74    113.95 o 
   5   3   8     4003.07     4040.52     82.87 o 
   6   3   8    14066.99    14439.00    200.36 o 
   7   3   8      338.66      340.61     99.62 o 
   8   3   8     8081.05     7814.73    309.12 o 
   9   3   8     1179.97     1312.15    130.11 o 
  10   3   8     1058.50     1011.57    130.07 o 
  11   3   8     3334.88     3192.35    183.48 o 
  12   3   8       31.31      -20.65    117.17 o 
  13   3   8     6136.96     6356.28    254.82 o 
  14   3   8      376.91      497.92    145.39 o 
 -16   4   8      246.11      184.46    112.79 o 
 -15   4   8      557.30      529.77    114.41 o 
 -14   4   8      896.33      854.63    117.47 o 
 -13   4   8       45.14       63.80     98.63 o 
 -12   4   8      854.69      811.86    106.69 o 
 -11   4   8      449.67      433.14     97.08 o 
 -10   4   8     1488.77     1569.84    112.95 o 
  -9   4   8     1115.51     1382.23    123.79 o 
  -8   4   8      715.35      590.75     89.64 o 
  -7   4   8     1406.18     1532.27     71.74 o 
  -6   4   8       15.21      160.91     68.30 o 
  -5   4   8     3846.83     4068.06     99.16 o 
  -4   4   8     1251.09     1272.38     58.12 o 
  -3   4   8     2364.69     2331.25     79.07 o 
  -2   4   8     3748.76     3661.28     91.73 o 
  -1   4   8      472.82      347.25     49.07 o 
   0   4   8     2078.65     2159.39     70.01 o 
   1   4   8      191.77      273.11     48.26 o 
   2   4   8     4039.93     3891.46     87.30 o 
   3   4   8     4430.66     4346.21     77.69 o 
   4   4   8     2154.54     2218.19     71.41 o 
   5   4   8     7227.79     7265.35    122.66 o 
   6   4   8      689.56      867.20     66.79 o 
   7   4   8     3510.27     3422.13    217.61 o 
   8   4   8      195.00      387.41    107.30 o 
   9   4   8      872.09      756.04    121.39 o 
  10   4   8      995.05     1012.48    131.37 o 
  11   4   8        6.87       -0.59    112.57 o 
  12   4   8     1686.40     1410.66    158.42 o 
  13   4   8        1.60      -81.81    129.50 o 
  14   4   8     1368.82     1228.60    166.14 o 
 -15   5   8     2852.75     2637.28    194.03 o 
 -14   5   8     1159.79     1119.66    157.42 o 
 -13   5   8     7657.78     7646.53    342.57 o 
 -12   5   8       33.27      -70.65    116.52 o 
 -11   5   8    11669.58    11642.80    313.89 o 
 -10   5   8     3937.39     4190.31    199.88 o 
  -9   5   8     4472.12     4300.09    262.10 o 
  -8   5   8    11057.39    11093.48    196.39 o 
  -7   5   8      424.20      560.99     75.86 o 
  -6   5   8    20138.97    19921.52    279.22 o 
  -5   5   8       28.15       83.09     51.75 o 
  -4   5   8    14318.16    14253.56    234.29 o 
  -3   5   8    12220.80    11850.57    150.43 o 
  -2   5   8     3748.02     3980.86    113.77 o 
  -1   5   8    19991.44    19946.19    212.95 o 
   0   5   8       87.64      215.15     48.45 o 
   1   5   8    20281.68    19986.51    213.86 o 
   2   5   8     6190.42     6242.05    103.76 o 
   3   5   8     7024.26     7172.37     97.12 o 
   4   5   8    11517.63    11432.45    152.07 o 
   5   5   8     2029.65     2199.93     82.49 o 
   6   5   8    11983.44    12283.30    215.91 o 
   7   5   8     1183.91     1076.78    118.03 o 
   8   5   8    13958.55    13454.54    305.59 o 
   9   5   8     6815.58     7075.01    437.86 o 
  10   5   8     3992.79     3515.43    253.48 o 
  11   5   8     7127.97     7190.50    294.66 o 
  12   5   8      153.86      137.06    195.34 o 
  13   5   8     6448.96     6746.39    313.90 o 
 -15   6   8       36.74      185.56    168.85 o 
 -14   6   8      195.08      302.21    139.99 o 
 -13   6   8      138.16       45.89    131.01 o 
 -12   6   8      480.21      624.18    138.16 o 
 -11   6   8       95.26       53.97    120.76 o 
 -10   6   8      105.11      223.78    121.31 o 
  -9   6   8       16.84      -16.12    106.73 o 
  -8   6   8        4.70      -61.39    109.17 o 
  -7   6   8      649.31      576.16     82.83 o 
  -6   6   8      738.35      804.77     91.18 o 
  -5   6   8      210.52      121.42     65.52 o 
  -4   6   8        8.60       81.83     54.14 o 
  -3   6   8      257.06      342.05     57.04 o 
  -2   6   8     2279.79     2390.14     76.08 o 
  -1   6   8       60.82       85.36     48.66 o 
   0   6   8      305.19      373.60     52.37 o 
   1   6   8      383.50      446.40     54.20 o 
   2   6   8      520.67      478.43     54.79 o 
   3   6   8       19.52       63.24     37.18 o 
   4   6   8      640.33      666.22     71.37 o 
   5   6   8       34.77       98.54     56.45 o 
   6   6   8      191.99      204.26     72.49 o 
   7   6   8      280.11      269.72    103.42 o 
   8   6   8     1118.05      914.62    120.51 o 
   9   6   8     1214.19     1246.59    137.81 o 
  10   6   8      217.75      290.32    121.54 o 
  11   6   8       14.04      209.62    127.59 o 
  12   6   8       37.87      241.62    154.76 o 
  13   6   8       46.74      342.31    143.91 o 
 -15   7   8     3187.15     2660.45    236.83 o 
 -14   7   8      653.25      563.99    186.65 o 
 -13   7   8     5978.97     5808.54    245.21 o 
 -12   7   8        7.95        6.39    131.30 o 
 -11   7   8     7509.97     7556.65    527.65 o 
 -10   7   8     1362.24     1242.10    169.61 o 
  -9   7   8     3757.01     3778.70    226.21 o 
  -8   7   8     6978.21     7105.29    174.30 o 
  -7   7   8      115.77      233.27     82.17 o 
  -6   7   8    17920.38    17829.14    283.49 o 
  -5   7   8      711.27      701.84     75.11 o 
  -4   7   8    17218.18    17213.62    217.83 o 
  -3   7   8     2652.74     2812.15    114.68 o 
  -2   7   8     2145.93     2038.06     74.43 o 
  -1   7   8    12409.71    12314.97    161.27 o 
   0   7   8       61.37       42.10     51.01 o 
   1   7   8    14633.23    14510.40    177.75 o 
   2   7   8     4088.63     4031.74     94.21 o 
   3   7   8     7274.25     7310.38    122.59 o 
   4   7   8     7268.50     7096.70    142.47 o 
   5   7   8      830.56      830.14     75.64 o 
   6   7   8     9413.47     9238.12    199.92 o 
   7   7   8      991.51     1136.91    127.01 o 
   8   7   8     5417.53     5532.71    342.73 o 
   9   7   8     6227.46     6355.27    362.06 o 
  10   7   8     3579.04     3388.13    195.49 o 
  11   7   8     5531.76     5418.41    382.21 o 
  12   7   8      669.85      586.19    146.96 o 
  13   7   8     3370.27     3444.34    216.68 o 
 -14   8   8      940.73      991.69    196.25 o 
 -13   8   8      234.78       95.02    224.24 o 
 -12   8   8     2558.05     2296.96    245.77 o 
 -11   8   8      316.00      272.59    162.17 o 
 -10   8   8     2700.96     3037.80    221.24 o 
  -9   8   8     1953.19     1990.97    132.41 o 
  -8   8   8     2577.21     2754.57    137.21 o 
  -7   8   8     4511.34     4591.72    172.45 o 
  -6   8   8       22.93      181.56     81.72 o 
  -5   8   8     5356.06     5586.11    203.41 o 
  -4   8   8     1171.84     1201.72     99.76 o 
  -3   8   8     3629.33     3919.31    108.24 o 
  -2   8   8     8065.58     7834.51    142.75 o 
  -1   8   8      358.98      460.30     56.82 o 
   0   8   8     6471.42     6613.83    120.94 o 
   1   8   8      813.66      766.17     60.64 o 
   2   8   8     4934.34     4984.28    127.20 o 
   3   8   8     4107.64     4080.28    102.43 o 
   4   8   8     4042.55     3956.42    119.07 o 
   5   8   8    10632.40    10182.99    226.76 o 
   6   8   8       76.58      111.01     65.92 o 
   7   8   8     8217.00     8064.82    244.52 o 
   8   8   8      425.08      471.77    214.22 o 
   9   8   8     2793.40     2508.96    173.29 o 
  10   8   8     2102.03     2228.98    175.35 o 
  11   8   8      213.53      289.46    138.22 o 
  12   8   8     3069.81     2960.29    247.15 o 
 -13   9   8     1367.66     1287.14    290.11 o 
 -12   9   8       80.01      368.66    230.57 o 
 -11   9   8     1381.87     1581.83    440.87 o 
 -10   9   8      673.39      849.20    173.79 o 
  -9   9   8      304.65      230.53     91.70 o 
  -8   9   8     1904.64     1938.64    131.10 o 
  -7   9   8       40.14      116.25    117.42 o 
  -6   9   8     4472.87     4358.86    176.21 o 
  -5   9   8      697.24      688.50     83.06 o 
  -4   9   8     4339.18     4424.00    135.43 o 
  -3   9   8     2187.87     2235.69     93.67 o 
  -2   9   8      719.35      772.27     71.18 o 
  -1   9   8     4492.99     4444.26    131.63 o 
   0   9   8        0.20       32.36     53.71 o 
   1   9   8     3636.44     3644.01    116.97 o 
   2   9   8      159.09      123.72     65.00 o 
   3   9   8     3746.16     3594.40     98.30 o 
   4   9   8     2469.34     2531.82    109.01 o 
   5   9   8     1574.19     1702.47     95.85 o 
   6   9   8     2523.63     2627.01    108.70 o 
   7   9   8      126.33      164.31     70.34 o 
   8   9   8      845.47      779.99    128.53 o 
   9   9   8     1308.32     1597.66    161.34 o 
  10   9   8      360.54      542.69    140.07 o 
  11   9   8     1514.39     1454.06    169.51 o 
 -12  10   8     3195.56     3361.01    355.99 o 
 -11  10   8      309.61      363.59    253.37 o 
 -10  10   8     4818.55     5398.12    287.29 o 
  -9  10   8     3157.41     3149.09    164.15 o 
  -8  10   8     3243.55     3082.03    184.30 o 
  -7  10   8     8792.00     8972.24    323.93 o 
  -6  10   8       18.33      123.21    105.78 o 
  -5  10   8     8462.71     8509.08    203.48 o 
  -4  10   8     4337.99     4390.59    164.91 o 
  -3  10   8     6951.25     7128.88    181.69 o 
  -2  10   8    13363.95    13431.83    199.24 o 
  -1  10   8     2039.99     2080.62     90.79 o 
   0  10   8    17437.63    17236.55    254.12 o 
   1  10   8      548.55      500.15     68.93 o 
   2  10   8     9191.03     9234.13    168.09 o 
   3  10   8     8975.77     8549.60    163.52 o 
   4  10   8     3747.22     3746.73    128.52 o 
   5  10   8    12310.97    12714.90    325.53 o 
   6  10   8      153.71       80.58     84.05 o 
   7  10   8     8671.82     8848.29    204.01 o 
   8  10   8      165.54       47.56    158.09 o 
   9  10   8     4296.32     4627.70    381.96 o 
  10  10   8     2791.29     2403.58    233.72 o 
 -11  11   8      183.90      357.26    252.11 o 
 -10  11   8      191.49      120.35    260.98 o 
  -9  11   8       43.31      120.88    103.33 o 
  -8  11   8       22.50       12.63    105.37 o 
  -7  11   8       25.92      169.15    143.77 o 
  -6  11   8      101.78      130.74    132.04 o 
  -5  11   8      100.98      130.88    112.46 o 
  -4  11   8       60.93      166.71     78.81 o 
  -3  11   8      211.77      247.01     76.48 o 
  -2  11   8       34.79      -15.18     70.94 o 
  -1  11   8      213.43      182.77     68.05 o 
   0  11   8       17.04       25.68     83.12 o 
   1  11   8       78.39      123.87     86.09 o 
   2  11   8       61.35       39.17    102.03 o 
   3  11   8      350.26      367.69    176.10 o 
   4  11   8      100.12      180.34     98.79 o 
   5  11   8       18.53       51.31    105.26 o 
   6  11   8       50.40      -25.27    132.86 o 
   7  11   8      112.36       54.19    116.82 o 
   8  11   8       20.79      -73.48    236.90 o 
   9  11   8       55.93      -19.00    172.89 o 
 -10  12   8     3822.16     3504.17    383.86 o 
  -9  12   8     2807.96     2575.44    182.06 o 
  -8  12   8     1121.69     1022.74    157.66 o 
  -7  12   8     5357.56     5755.13    215.34 o 
  -6  12   8       23.20      164.50    113.88 o 
  -5  12   8     7000.72     7337.27    205.31 o 
  -4  12   8     1270.73     1479.26    106.28 o 
  -3  12   8     4027.60     4172.40    156.52 o 
  -2  12   8     7462.73     7184.49    258.03 o 
  -1  12   8      576.59      782.95    120.02 o 
   0  12   8     8585.76     8413.58    210.74 o 
   1  12   8      632.34      581.33    115.54 o 
   2  12   8     6558.81     6943.54    231.65 o 
   3  12   8     3263.91     3517.34    411.10 o 
   4  12   8     2253.59     2387.24    257.17 o 
   5  12   8     6708.05     7009.35    349.66 o 
   6  12   8      120.44      160.15    123.33 o 
   7  12   8     7028.14     6791.47    440.87 o 
   8  12   8     1635.07     1513.91    293.91 o 
  -8  13   8     1263.96     1190.88    278.08 o 
  -7  13   8       36.79      -31.99    136.17 o 
  -6  13   8     4931.32     5381.90    221.56 o 
  -5  13   8      141.25       89.35    104.91 o 
  -4  13   8     2803.14     2827.75    189.77 o 
  -3  13   8     1031.37     1090.61    138.79 o 
  -2  13   8      640.27      555.61    121.17 o 
  -1  13   8     1095.19     1223.37    193.90 o 
   0  13   8        7.58       69.35    130.49 o 
   1  13   8     3642.09     3689.62    182.84 o 
   2  13   8     1384.48     1402.84    169.21 o 
   3  13   8     2421.36     2497.99    196.92 o 
   4  13   8     1582.02     1929.56    282.51 o 
   5  13   8      764.95     1097.33    305.32 o 
   6  13   8      503.00      438.75    142.35 o 
  -6  14   8       14.93        5.46    172.93 o 
  -5  14   8     3118.00     3252.48    165.00 o 
  -4  14   8      546.63      475.19    222.97 o 
  -3  14   8     1025.98     1049.24    140.41 o 
  -2  14   8      945.40     1297.22    243.24 o 
  -1  14   8       25.55      159.38    136.98 o 
   0  14   8     3622.09     3824.33    228.58 o 
   1  14   8      446.70      410.21    206.50 o 
   2  14   8     2439.22     3175.13    424.40 o 
   3  14   8      947.33      957.03    166.93 o 
   4  14   8      750.71      784.40    160.11 o 
  -1  15   8     4641.18     4652.97    252.16 o 
 -16   1   9     2155.77     2100.16    149.19 o 
 -15   1   9     2056.52     2244.16    164.75 o 
 -14   1   9      855.30      702.35    149.21 o 
 -13   1   9     4710.33     4655.00    249.20 o 
 -12   1   9      141.91      118.84     99.84 o 
 -11   1   9     5289.64     5073.60    177.67 o 
 -10   1   9     2358.04     1906.34    179.93 o 
  -9   1   9     5778.99     5540.38    167.48 o 
  -8   1   9    17440.39    17157.81    281.06 o 
  -7   1   9      126.57      194.47     55.65 o 
  -6   1   9    22420.42    22684.83    215.30 o 
  -5   1   9     1355.96     1324.06     55.91 o 
  -4   1   9    18314.67    17779.04    182.82 o 
  -3   1   9     9813.85     9705.57    150.11 o 
  -2   1   9     6528.85     6729.65    102.02 o 
  -1   1   9    23666.54    23141.14    223.07 o 
   0   1   9      159.96      113.39     44.63 o 
   1   1   9    36741.08    35793.86    331.93 o 
   2   1   9     4098.77     4003.83     96.04 o 
   3   1   9    19610.58    19085.93    186.26 o 
   4   1   9    14355.91    14262.75    137.07 o 
   5   1   9     1514.70     1558.01     74.61 o 
   6   1   9    13221.67    13044.80    215.36 o 
   7   1   9       50.69      -52.55     78.98 o 
   8   1   9    10413.32    10141.69    319.92 o 
   9   1   9     4481.32     4630.77    164.68 o 
  10   1   9     4767.61     4474.08    179.57 o 
  11   1   9     8168.05     8351.00    267.70 o 
  12   1   9      471.93      431.53    106.14 o 
  13   1   9     3796.59     3905.52    170.93 o 
  14   1   9      953.21     1129.44    128.70 o 
 -16   2   9      246.36      130.99    115.12 o 
 -15   2   9      748.06      761.84    141.53 o 
 -14   2   9     1033.73      952.54    162.70 o 
 -13   2   9        3.78       21.10    101.95 o 
 -12   2   9     1597.01     1623.14    142.45 o 
 -11   2   9     2408.04     2380.56    133.82 o 
 -10   2   9     3666.80     3354.87    218.70 o 
  -9   2   9     4605.23     4424.47    201.35 o 
  -8   2   9     5221.36     5188.56    156.09 o 
  -7   2   9     3417.46     3497.74    218.15 o 
  -6   2   9      270.21      283.08     41.96 o 
  -5   2   9     4688.04     4680.01     91.52 o 
  -4   2   9     6293.45     6266.24    103.77 o 
  -3   2   9     3257.31     3357.73     83.37 o 
  -2   2   9    10972.69    10862.54    145.72 o 
  -1   2   9     3713.89     3663.68    110.10 o 
   0   2   9     9940.65     9779.18    137.16 o 
   1   2   9      936.78      955.00     54.06 o 
   2   2   9     5370.30     5162.47    104.47 o 
   3   2   9       82.83      181.88     48.01 o 
   4   2   9       53.84       36.07     33.74 o 
   5   2   9     9176.74     8924.84    117.53 o 
   6   2   9      122.82       69.54     78.05 o 
   7   2   9     8376.79     8152.67    253.43 o 
   8   2   9      210.79      236.40    105.25 o 
   9   2   9     1774.88     1715.77    142.21 o 
  10   2   9      293.57      309.23    148.08 o 
  11   2   9       96.51      196.42    119.25 o 
  12   2   9     1694.27     1792.68    135.22 o 
  13   2   9       92.04      115.30    107.45 o 
  14   2   9     1051.62      989.21    130.03 o 
 -16   3   9     1057.93      933.69    132.92 o 
 -15   3   9      968.08      864.54    125.70 o 
 -14   3   9      498.28      470.66    168.05 o 
 -13   3   9     2356.79     2366.58    142.71 o 
 -12   3   9      181.72       51.73     98.66 o 
 -11   3   9     3622.10     3749.60    154.94 o 
 -10   3   9     1190.73     1260.93    112.70 o 
  -9   3   9     2287.84     2241.71    122.65 o 
  -8   3   9     6430.30     6438.56    175.54 o 
  -7   3   9     2311.38     2429.05    159.07 o 
  -6   3   9     4374.69     4597.51     95.91 o 
  -5   3   9      760.90      650.80     64.01 o 
  -4   3   9     4675.06     4882.55    108.31 o 
  -3   3   9     7571.19     7630.68    122.64 o 
  -2   3   9     3044.65     3246.91     89.11 o 
  -1   3   9    17400.01    16776.64    190.09 o 
   0   3   9      453.16      586.49     54.45 o 
   1   3   9     9762.01     9835.35    136.89 o 
   2   3   9     1000.12     1038.65     54.64 o 
   3   3   9     4574.51     4484.09    114.62 o 
   4   3   9     4725.39     4505.85    105.01 o 
   5   3   9      544.08      607.36     46.13 o 
   6   3   9     8725.80     8323.84    169.16 o 
   7   3   9      108.55      210.00    101.45 o 
   8   3   9     6223.21     6006.04    242.12 o 
   9   3   9     1261.22     1398.05    137.16 o 
  10   3   9      744.16      753.31    127.92 o 
  11   3   9     2909.46     2758.79    179.96 o 
  12   3   9       26.13      103.37    193.08 o 
  13   3   9     1696.17     1516.34    170.34 o 
 -15   4   9     2005.03     1913.53    147.52 o 
 -14   4   9     3345.83     3468.49    166.12 o 
 -13   4   9      658.21      519.06    113.58 o 
 -12   4   9     8922.84     9351.66    226.85 o 
 -11   4   9     1247.05     1250.05    117.01 o 
 -10   4   9     7370.80     7136.12    191.85 o 
  -9   4   9     9971.22     9622.32    214.58 o 
  -8   4   9     7045.08     7190.33    142.62 o 
  -7   4   9    11581.14    12143.93    200.39 o 
  -6   4   9      555.01      657.16     81.91 o 
  -5   4   9    10349.42    10363.61    140.65 o 
  -4   4   9     9666.87     9745.06    170.40 o 
  -3   4   9    10243.50    10322.01    143.85 o 
  -2   4   9    16545.38    16070.11    279.20 o 
  -1   4   9     2251.98     2096.28     73.20 o 
   0   4   9    26681.86    26399.99    330.69 o 
   1   4   9     1630.96     1646.17     93.86 o 
   2   4   9    10144.39    10161.56    144.07 o 
   3   4   9     3079.38     2965.28     75.46 o 
   4   4   9     3245.18     3206.81     89.87 o 
   5   4   9     9062.72     9416.63    170.08 o 
   6   4   9       66.10       44.49     60.12 o 
   7   4   9    19174.11    18297.12    518.45 o 
   8   4   9      627.72      586.09    165.24 o 
   9   4   9     4349.54     4601.57    318.38 o 
  10   4   9     2737.98     2931.52    180.75 o 
  11   4   9     1078.35     1023.33    145.68 o 
  12   4   9     4539.20     4116.62    250.06 o 
  13   4   9      149.88      287.08    142.81 o 
 -15   5   9        5.70       -6.44    142.85 o 
 -14   5   9        0.36       92.79    144.86 o 
 -13   5   9       13.21      242.39    194.19 o 
 -12   5   9       63.36       70.46    124.50 o 
 -11   5   9      360.77      244.14    124.72 o 
 -10   5   9      720.93      627.99    132.37 o 
  -9   5   9     1057.82     1005.63    135.56 o 
  -8   5   9      386.82      339.06     73.76 o 
  -7   5   9        7.45        7.09     71.30 o 
  -6   5   9      389.53      416.35     70.04 o 
  -5   5   9        3.47       -9.80     52.67 o 
  -4   5   9       49.39      105.75     48.98 o 
  -3   5   9     2418.51     2402.62     76.70 o 
  -2   5   9      143.87      103.45     50.92 o 
  -1   5   9     1580.42     1588.42     69.14 o 
   0   5   9      511.12      583.48     57.60 o 
   1   5   9        7.40      -11.12     56.02 o 
   2   5   9      160.45      249.65     48.41 o 
   3   5   9     1890.60     1807.41     67.23 o 
   4   5   9      202.92      316.02     53.14 o 
   5   5   9      411.43      471.63     63.38 o 
   6   5   9      530.32      514.19     60.03 o 
   7   5   9       26.72      206.24    101.65 o 
   8   5   9      381.73      202.41    108.73 o 
   9   5   9        1.95       31.26    107.97 o 
  10   5   9       12.22      118.21    117.97 o 
  11   5   9        3.32       76.41    124.02 o 
  12   5   9      172.96      204.26    135.52 o 
  13   5   9      267.46      210.07    144.95 o 
 -15   6   9     1547.66     1690.45    184.65 o 
 -14   6   9     5891.20     5906.21    259.22 o 
 -13   6   9      634.23      439.29    147.59 o 
 -12   6   9     7631.65     7614.69    265.30 o 
 -11   6   9      389.71      329.59    130.81 o 
 -10   6   9     6168.99     5943.78    225.06 o 
  -9   6   9     5934.07     5691.93    212.69 o 
  -8   6   9     1894.09     1916.60    106.02 o 
  -7   6   9    16192.33    16947.76    285.99 o 
  -6   6   9      149.70      152.20     73.21 o 
  -5   6   9    23049.15    22861.54    315.92 o 
  -4   6   9     2482.27     2526.17    136.39 o 
  -3   6   9    12581.37    12646.25    164.54 o 
  -2   6   9     5979.82     5988.02    117.51 o 
  -1   6   9      737.00      748.19     60.21 o 
   0   6   9    13354.63    13296.36    170.78 o 
   1   6   9     3027.05     2915.80     95.49 o 
   2   6   9    21348.02    21382.56    213.67 o 
   3   6   9     7875.03     7633.45    116.93 o 
   4   6   9     5699.65     5685.70    146.63 o 
   5   6   9    11439.64    11408.15    196.77 o 
   6   6   9        3.51       78.97     60.70 o 
   7   6   9     8964.35     8711.15    532.08 o 
   8   6   9     3069.58     2970.86    171.72 o 
   9   6   9     5367.99     5289.38    228.34 o 
  10   6   9     6075.51     6309.49    241.05 o 
  11   6   9     1778.31     1900.32    172.48 o 
  12   6   9     6478.67     6272.66    261.70 o 
 -14   7   9      164.91      129.52    146.39 o 
 -13   7   9     1421.14     1205.31    169.21 o 
 -12   7   9        6.59      -32.44    130.24 o 
 -11   7   9     1472.15     1596.81    221.40 o 
 -10   7   9      783.31      959.45    142.30 o 
  -9   7   9     1280.97     1430.01    148.85 o 
  -8   7   9     1622.36     1492.86    105.22 o 
  -7   7   9      259.48      316.90     87.79 o 
  -6   7   9     1928.24     2084.95    115.97 o 
  -5   7   9      166.36      271.94     97.38 o 
  -4   7   9     6294.41     6356.82    161.42 o 
  -3   7   9     1654.95     1629.94     71.94 o 
  -2   7   9     2529.22     2490.42     81.13 o 
  -1   7   9     2117.71     2068.84     77.40 o 
   0   7   9       12.99      -31.74     51.59 o 
   1   7   9     2490.15     2547.16     87.44 o 
   2   7   9       28.25      124.13     63.07 o 
   3   7   9     2639.94     2598.69     84.77 o 
   4   7   9      814.48      914.78     81.76 o 
   5   7   9      594.79      704.43     72.08 o 
   6   7   9     1916.06     1936.13     94.96 o 
   7   7   9        2.42     -100.11    100.11 o 
   8   7   9     2158.88     2058.96    156.48 o 
   9   7   9     1606.80     1644.90    158.31 o 
  10   7   9      150.27      209.41    129.84 o 
  11   7   9     1246.21     1386.84    166.67 o 
  12   7   9       67.80       75.12    141.79 o 
 -13   8   9      186.45       25.98    143.69 o 
 -12   8   9     4827.20     4544.63    233.79 o 
 -11   8   9       37.30      -40.69    135.28 o 
 -10   8   9     2186.02     2236.56    228.56 o 
  -9   8   9     1839.02     1908.98    118.43 o 
  -8   8   9      615.34      520.80     93.55 o 
  -7   8   9     7845.66     7628.98    192.02 o 
  -6   8   9      154.89      240.13     85.02 o 
  -5   8   9    12642.15    12971.45    217.00 o 
  -4   8   9     1253.28     1288.41     90.01 o 
  -3   8   9     4769.26     4867.49    121.04 o 
  -2   8   9     3429.55     3290.13     96.92 o 
  -1   8   9       65.57       79.06     53.52 o 
   0   8   9     6449.83     6386.49    124.17 o 
   1   8   9     3277.42     3061.85     92.55 o 
   2   8   9     8580.62     8325.39    188.57 o 
   3   8   9     3754.59     3616.14     97.94 o 
   4   8   9     5916.14     5638.13    140.07 o 
   5   8   9     4197.07     4252.07    134.90 o 
   6   8   9      153.89      281.45    100.86 o 
   7   8   9     3441.24     3116.84    174.02 o 
   8   8   9     1890.85     1881.10    156.52 o 
   9   8   9     1964.27     2013.83    170.33 o 
  10   8   9     3064.28     2886.57    195.19 o 
  11   8   9     1330.27     1257.88    166.22 o 
 -13   9   9     2453.92     2578.52    248.61 o 
 -12   9   9      236.66      183.87    148.48 o 
 -11   9   9     2887.95     2938.57    199.34 o 
 -10   9   9     1629.03     1843.43    221.00 o 
  -9   9   9     3939.23     4159.72    194.19 o 
  -8   9   9     4440.61     4529.18    166.60 o 
  -7   9   9     1133.81     1162.01    109.66 o 
  -6   9   9     7017.89     6811.56    209.92 o 
  -5   9   9      613.98      462.68     80.97 o 
  -4   9   9     6883.25     6892.40    162.78 o 
  -3   9   9     5367.76     5189.73    147.58 o 
  -2   9   9     4713.89     4732.43    122.86 o 
  -1   9   9    12686.14    12607.55    190.42 o 
   0   9   9     1591.37     1711.70     79.10 o 
   1   9   9    11564.96    11790.61    187.94 o 
   2   9   9      126.49       67.30     65.12 o 
   3   9   9     6391.52     6377.50    162.17 o 
   4   9   9     6327.97     6306.58    270.25 o 
   5   9   9      650.71      679.38     81.22 o 
   6   9   9    10531.75    10835.42    204.43 o 
   7   9   9       15.77      -11.37     74.61 o 
   8   9   9     4513.45     4891.00    224.05 o 
   9   9   9     1324.77     1357.25    219.58 o 
  10   9   9     1331.87     1408.69    207.85 o 
 -12  10   9      387.90      402.33    186.45 o 
 -11  10   9      130.71       14.79    182.10 o 
 -10  10   9      506.38      672.94    155.93 o 
  -9  10   9      150.04       76.48     94.43 o 
  -8  10   9      124.97      283.95    105.51 o 
  -7  10   9      355.69      334.53    108.62 o 
  -6  10   9      226.27      133.74    111.91 o 
  -5  10   9      391.54      615.23     99.05 o 
  -4  10   9      401.60      322.79     81.66 o 
  -3  10   9      806.79      764.85     86.50 o 
  -2  10   9     1468.71     1588.74     88.36 o 
  -1  10   9       37.98       45.58     66.63 o 
   0  10   9      173.16      266.37     86.43 o 
   1  10   9       24.07      117.07     65.86 o 
   2  10   9      513.24      563.35     76.12 o 
   3  10   9      406.04      346.72    100.00 o 
   4  10   9      499.38      717.15     83.71 o 
   5  10   9      413.02      686.21     96.71 o 
   6  10   9       30.88       77.16     77.05 o 
   7  10   9      411.34      538.34    105.33 o 
   8  10   9      241.84      204.93    162.13 o 
   9  10   9      272.76      419.70    180.49 o 
  10  10   9      230.38      344.12    178.87 o 
 -11  11   9     3598.51     3810.39    285.01 o 
 -10  11   9     1407.44     1327.41    218.12 o 
  -9  11   9     1934.89     2178.32    134.70 o 
  -8  11   9     6415.71     6356.57    200.97 o 
  -7  11   9      344.60      448.13    108.06 o 
  -6  11   9     6804.83     6534.13    209.55 o 
  -5  11   9      228.45       92.41    110.26 o 
  -4  11   9     5438.58     5411.64    159.29 o 
  -3  11   9     6389.75     6457.94    168.03 o 
  -2  11   9     3473.63     3508.82    130.33 o 
  -1  11   9    12060.83    11730.05    309.06 o 
   0  11   9      340.65      393.31     92.86 o 
   1  11   9    12354.81    11882.16    244.54 o 
   2  11   9     1394.17     1471.63    182.54 o 
   3  11   9     7387.08     7200.10    222.41 o 
   4  11   9     6963.04     6606.00    216.96 o 
   5  11   9     1294.91     1091.42    152.44 o 
   6  11   9     7282.85     7393.95    299.98 o 
   7  11   9       22.27       25.41     99.95 o 
   8  11   9     6558.30     6395.17    434.54 o 
  -9  12   9      243.69      306.54    139.16 o 
  -8  12   9       13.12      -30.95    124.16 o 
  -7  12   9     1571.41     1783.86    135.67 o 
  -6  12   9       17.83       42.90    100.78 o 
  -5  12   9     1662.70     1610.22    131.50 o 
  -4  12   9      232.38      411.84     92.98 o 
  -3  12   9      444.89      520.22     93.02 o 
  -2  12   9      120.99      108.50    128.51 o 
  -1  12   9        4.91      -14.21    107.93 o 
   0  12   9      782.82      707.77    105.23 o 
   1  12   9      686.61      574.31    105.98 o 
   2  12   9     1926.19     1973.43    149.98 o 
   3  12   9      648.08      759.91    147.01 o 
   4  12   9     1004.80      883.70    188.13 o 
   5  12   9      149.53      399.21    137.32 o 
   6  12   9       97.01      183.04    124.97 o 
   7  12   9      130.53      129.01    106.00 o 
  -7  13   9       49.37      191.24    124.13 o 
  -6  13   9     5636.73     5465.96    198.68 o 
  -5  13   9      199.44      244.34    109.91 o 
  -4  13   9     3692.47     3845.84    222.35 o 
  -3  13   9     1438.82     1032.36    137.43 o 
  -2  13   9      839.58      809.80    133.51 o 
  -1  13   9     5268.31     4809.11    206.37 o 
   0  13   9      104.97      145.10    137.45 o 
   1  13   9     5081.73     4927.29    257.12 o 
   2  13   9     1599.98     1579.68    199.53 o 
   3  13   9     2844.61     2747.94    207.57 o 
   4  13   9     2304.18     2198.07    188.41 o 
   5  13   9     1026.05     1184.72    406.03 o 
  -5  14   9     3541.15     3285.56    194.36 o 
  -4  14   9      682.36      772.47    224.24 o 
  -3  14   9     2650.74     2612.90    176.95 o 
  -2  14   9     2198.69     2364.66    203.81 o 
  -1  14   9      749.61      749.88    158.96 o 
   0  14   9     4348.35     3753.22    281.88 o 
   1  14   9      114.53      286.81    146.78 o 
   2  14   9     2490.63     2166.35    267.31 o 
 -15   0  10      688.03      923.39    287.58 o 
 -14   0  10     3782.76     4077.20    252.34 o 
 -13   0  10       22.71       95.07    151.75 o 
 -12   0  10     4712.16     4227.56    245.91 o 
 -11   0  10      510.58      501.00    163.43 o 
 -10   0  10    13192.86    12350.46    354.26 o 
  -9   0  10     2976.75     3037.25    211.57 o 
  -8   0  10      864.96      889.48    192.56 o 
  -7   0  10    12792.52    13007.55    239.13 o 
  -6   0  10     1094.94     1139.14     78.38 o 
  -5   0  10    19512.34    18986.63    275.94 o 
  -4   0  10     4367.11     4228.25    133.54 o 
  -3   0  10    18569.86    17921.27    267.35 o 
  -2   0  10    10609.73    10348.25    193.70 o 
  -1   0  10     3234.11     3229.20    103.69 o 
   0   0  10    24358.32    23927.55    329.64 o 
   1   0  10      231.97      245.17     70.90 o 
   2   0  10    23901.10    23368.51    582.22 o 
   3   0  10    12710.80    12523.00    212.80 o 
   4   0  10     5842.00     5756.40    140.95 o 
   5   0  10    12251.74    12029.38    231.31 o 
   6   0  10      701.39      657.05    108.07 o 
   7   0  10     7309.44     7444.69    293.99 o 
   8   0  10     2460.54     2302.60    184.50 o 
   9   0  10     7903.72     7752.21    383.23 o 
  10   0  10     7248.29     7364.73    289.75 o 
  11   0  10     1716.52     1647.54    185.28 o 
  12   0  10     5666.14     5744.66    284.88 o 
  13   0  10        7.04       16.87    149.99 o 
 -15   1  10      169.05       80.27    117.18 o 
 -14   1  10      508.88      716.09    123.63 o 
 -13   1  10      112.54      177.53    107.50 o 
 -12   1  10      126.88      173.52    103.56 o 
 -11   1  10      774.63      772.28    114.32 o 
 -10   1  10      378.33      314.42    116.78 o 
  -9   1  10      699.07      863.15    104.36 o 
  -8   1  10      537.32      620.03     96.64 o 
  -7   1  10       47.75       91.05     59.73 o 
  -6   1  10     1182.85     1197.40     57.18 o 
  -5   1  10       56.01       61.64     44.29 o 
  -4   1  10      622.90      636.43     54.35 o 
  -3   1  10     2929.15     3078.73     82.44 o 
  -2   1  10       81.15      149.63     45.72 o 
  -1   1  10     2836.54     2702.57     77.33 o 
   0   1  10       89.07       73.95     45.87 o 
   1   1  10     1060.62     1147.34     60.38 o 
   2   1  10      268.27      263.16     53.08 o 
   3   1  10       61.38      147.19     57.47 o 
   4   1  10     3852.24     3759.24     78.57 o 
   5   1  10      324.19      402.93     72.71 o 
   6   1  10     2171.93     2299.29    108.77 o 
   7   1  10       42.86       92.81     69.02 o 
   8   1  10     1323.65     1164.53    110.83 o 
   9   1  10       55.09       76.93     90.84 o 
  10   1  10      176.90       68.46     98.25 o 
  11   1  10      471.33      445.84    108.03 o 
  12   1  10        0.62       56.93    106.10 o 
  13   1  10      537.73      389.43    148.88 o 
 -15   2  10     1130.32     1101.13    136.15 o 
 -14   2  10     2840.79     2700.14    158.29 o 
 -13   2  10       81.12       12.31    109.09 o 
 -12   2  10     6468.35     6246.18    196.29 o 
 -11   2  10      693.38      583.38    109.27 o 
 -10   2  10     5691.07     5486.36    181.29 o 
  -9   2  10     4348.51     4388.86    160.96 o 
  -8   2  10     2651.77     2776.79    133.93 o 
  -7   2  10     4987.61     5065.50    163.99 o 
  -6   2  10      181.19      165.19     49.19 o 
  -5   2  10    12315.33    12236.00    147.96 o 
  -4   2  10     1545.87     1577.11     64.66 o 
  -3   2  10     8289.07     8207.12    122.92 o 
  -2   2  10     6738.82     6803.07    132.34 o 
  -1   2  10     2229.35     2183.03     76.43 o 
   0   2  10    10925.69    10707.26    140.15 o 
   1   2  10      525.77      529.32     61.01 o 
   2   2  10    10530.42    10057.16    159.62 o 
   3   2  10     5108.44     5196.87    108.83 o 
   4   2  10     4624.98     4415.32     88.52 o 
   5   2  10     8778.62     9058.84    147.30 o 
   6   2  10      729.72      771.53     84.15 o 
   7   2  10    10412.47    10289.53    235.00 o 
   8   2  10     1589.76     1708.37    144.60 o 
   9   2  10     4517.06     4540.31    208.99 o 
  10   2  10     4649.59     4184.21    202.64 o 
  11   2  10      780.48      956.89    121.51 o 
  12   2  10     4440.52     4754.96    188.95 o 
  13   2  10      123.87      210.07    114.78 o 
 -15   3  10      767.67      804.72    130.89 o 
 -14   3  10     1535.06     1585.70    141.07 o 
 -13   3  10     2355.11     2050.18    173.09 o 
 -12   3  10       29.38       30.28    107.73 o 
 -11   3  10     4563.73     4207.72    191.82 o 
 -10   3  10     2260.49     2272.48    134.75 o 
  -9   3  10     6389.62     6432.00    311.22 o 
  -8   3  10     3530.43     3567.51    109.09 o 
  -7   3  10     2501.91     2627.64    105.60 o 
  -6   3  10     7942.10     8086.38    153.32 o 
  -5   3  10      858.86      973.46     56.62 o 
  -4   3  10     3188.46     3095.60     88.54 o 
  -3   3  10     5761.51     5780.74    149.69 o 
  -2   3  10     1799.39     1697.23     71.72 o 
  -1   3  10    22550.57    22572.58    241.40 o 
   0   3  10      289.28      337.84     56.58 o 
   1   3  10     9814.70     9723.37    192.73 o 
   2   3  10     3065.75     3123.95     89.67 o 
   3   3  10     1439.81     1497.29     65.68 o 
   4   3  10    11930.28    11592.85    147.23 o 
   5   3  10      568.72      652.43     61.90 o 
   6   3  10    16649.11    16093.09    364.86 o 
   7   3  10      168.56      391.39     96.34 o 
   8   3  10     5913.06     6061.63    286.88 o 
   9   3  10     1218.29     1398.55    143.52 o 
  10   3  10     2212.70     2197.97    283.39 o 
  11   3  10     2083.88     2098.63    172.66 o 
  12   3  10       99.88      132.10    137.15 o 
  13   3  10     3153.05     3082.77    168.92 o 
 -15   4  10      393.70      220.85    124.54 o 
 -14   4  10      521.22      432.33    121.77 o 
 -13   4  10      109.27       40.38    112.07 o 
 -12   4  10      839.16      786.21    122.30 o 
 -11   4  10      252.61      342.37    109.23 o 
 -10   4  10     1326.50     1282.50    186.70 o 
  -9   4  10     2200.64     2056.92    131.36 o 
  -8   4  10      649.97      813.29     81.92 o 
  -7   4  10     1392.69     1316.07     96.40 o 
  -6   4  10      185.26      238.10     61.60 o 
  -5   4  10     1235.54     1432.64     69.94 o 
  -4   4  10       72.15      115.28     50.89 o 
  -3   4  10     3193.71     3208.58    116.94 o 
  -2   4  10     1878.13     1968.90     75.73 o 
  -1   4  10      723.26      812.43     63.71 o 
   0   4  10     2462.97     2520.11     83.53 o 
   1   4  10      101.05      181.67     50.07 o 
   2   4  10     1120.22     1114.71     60.11 o 
   3   4  10      975.82      934.56     58.94 o 
   4   4  10      180.77      249.47     55.13 o 
   5   4  10     1657.55     1756.90     88.20 o 
   6   4  10       38.17       90.49     90.20 o 
   7   4  10     2891.73     2704.05    162.50 o 
   8   4  10      135.24      101.76    110.05 o 
   9   4  10     1005.54      888.29    134.94 o 
  10   4  10     1234.10     1062.74    146.47 o 
  11   4  10      134.56      106.65    130.44 o 
  12   4  10     1272.53     1407.33    258.85 o 
 -14   5  10     1252.09     1507.29    181.61 o 
 -13   5  10     5401.96     5675.05    252.67 o 
 -12   5  10       16.99     -107.48    130.88 o 
 -11   5  10     7876.90     7020.69    438.13 o 
 -10   5  10     2729.64     2445.63    177.09 o 
  -9   5  10     6064.43     6578.44    237.32 o 
  -8   5  10     8295.14     8437.63    185.45 o 
  -7   5  10     1568.77     1559.22    119.04 o 
  -6   5  10    14855.81    14503.50    224.30 o 
  -5   5  10      689.82      700.06     64.28 o 
  -4   5  10    11376.24    11680.79    159.66 o 
  -3   5  10     8192.68     8036.64    133.96 o 
  -2   5  10     3274.90     3356.12    108.70 o 
  -1   5  10    22157.11    21797.55    238.47 o 
   0   5  10       38.46      -52.16     52.16 o 
   1   5  10    15892.63    15525.16    190.99 o 
   2   5  10     3079.93     3297.56     87.14 o 
   3   5  10     8257.81     8256.32    131.72 o 
   4   5  10    12857.19    12568.00    186.21 o 
   5   5  10     1325.89     1255.08     79.75 o 
   6   5  10    13359.95    13218.49    209.21 o 
   7   5  10      745.82      810.08    150.63 o 
   8   5  10     7031.42     7022.87    245.17 o 
   9   5  10     3555.98     3449.61    194.93 o 
  10   5  10     4119.13     3420.12    199.98 o 
  11   5  10     4059.90     4165.39    352.63 o 
  12   5  10       23.59      -54.00    135.47 o 
 -14   6  10      125.26      386.84    158.18 o 
 -13   6  10        1.63      -95.68    144.25 o 
 -12   6  10      434.85      591.44    159.20 o 
 -11   6  10        0.43       28.00    131.11 o 
 -10   6  10      394.20      468.86    156.80 o 
  -9   6  10       94.07      207.57    155.62 o 
  -8   6  10       73.12       96.38     79.30 o 
  -7   6  10       12.73       85.15     81.25 o 
  -6   6  10        0.35      -65.19     69.88 o 
  -5   6  10     1026.39     1087.11     87.55 o 
  -4   6  10       29.55       93.87     52.38 o 
  -3   6  10      655.65      683.99     60.19 o 
  -2   6  10      582.78      537.57     60.12 o 
  -1   6  10        2.27      -51.67     51.67 o 
   0   6  10       24.72      -11.97     52.91 o 
   1   6  10       10.62       20.35     54.39 o 
   2   6  10      160.73      191.59     54.84 o 
   3   6  10      208.39      298.94     57.70 o 
   4   6  10      124.86      149.68     70.35 o 
   5   6  10      178.81      159.86     80.74 o 
   6   6  10      183.66      176.08     63.45 o 
   7   6  10      338.15      412.14    116.85 o 
   8   6  10       39.82      114.29    115.55 o 
   9   6  10      284.78      367.67    128.69 o 
  10   6  10      258.49      334.67    134.53 o 
  11   6  10       57.23      121.07    188.89 o 
  12   6  10       42.36      -16.27    142.37 o 
 -13   7  10     4617.32     5094.42    444.84 o 
 -12   7  10        2.20      198.40    148.01 o 
 -11   7  10     5282.69     5473.12    243.14 o 
 -10   7  10      845.70      988.01    153.96 o 
  -9   7  10     2407.61     2450.02    171.19 o 
  -8   7  10     5184.45     5339.08    240.09 o 
  -7   7  10      109.44      195.36     87.32 o 
  -6   7  10    14956.20    14903.06    268.67 o 
  -5   7  10     1269.09     1255.06     93.03 o 
  -4   7  10     9077.32     9014.42    179.77 o 
  -3   7  10     5392.88     5458.86    119.12 o 
  -2   7  10     2021.24     2115.31     82.47 o 
  -1   7  10    11068.52    10911.72    159.63 o 
   0   7  10       25.36       52.22     56.60 o 
   1   7  10    13086.82    13068.24    177.06 o 
   2   7  10     2383.27     2487.31    127.72 o 
   3   7  10     7532.68     7367.73    140.43 o 
   4   7  10     8711.61     8916.41    182.53 o 
   5   7  10     2390.95     2393.78    109.72 o 
   6   7  10     6359.52     6502.07    158.18 o 
   7   7  10      845.53     1031.01    133.11 o 
   8   7  10     4178.38     4314.21    211.37 o 
   9   7  10     3234.72     2861.68    189.85 o 
  10   7  10     3072.58     3010.06    260.67 o 
  11   7  10     3885.51     4118.17    228.37 o 
 -13   8  10       93.52      422.20    162.38 o 
 -12   8  10     1302.85     1561.78    181.03 o 
 -11   8  10      467.28      446.03    150.63 o 
 -10   8  10     3051.09     2706.11    195.50 o 
  -9   8  10     1225.14     1389.28    116.11 o 
  -8   8  10     1280.07     1349.90    111.32 o 
  -7   8  10     3187.28     3487.04    153.49 o 
  -6   8  10      187.54      212.71     91.20 o 
  -5   8  10     5160.63     5389.86    179.96 o 
  -4   8  10      922.30     1040.12     88.97 o 
  -3   8  10     3847.66     3728.39    113.88 o 
  -2   8  10     5171.95     5429.80    126.34 o 
  -1   8  10      828.24      755.57     67.43 o 
   0   8  10     5750.44     5809.00    125.54 o 
   1   8  10      121.68      113.57     62.85 o 
   2   8  10     2298.21     2473.44     87.98 o 
   3   8  10     2437.46     2432.55     93.82 o 
   4   8  10      442.06      583.75     76.54 o 
   5   8  10     5562.70     5506.34    169.69 o 
   6   8  10      201.07      230.88     74.94 o 
   7   8  10     5080.94     4966.53    220.88 o 
   8   8  10      517.67      482.08    133.49 o 
   9   8  10     1821.14     1897.98    170.85 o 
  10   8  10     1575.32     1537.71    209.39 o 
 -12   9  10       13.66     -186.84    186.84 o 
 -11   9  10      895.07      887.13    167.16 o 
 -10   9  10      208.59      198.00    142.70 o 
  -9   9  10      497.38      435.11     99.64 o 
  -8   9  10     1118.08     1184.59    116.64 o 
  -7   9  10      192.79      231.68     95.91 o 
  -6   9  10     2070.21     2041.35    126.28 o 
  -5   9  10      297.90      205.42     81.36 o 
  -4   9  10     2370.94     2442.04    114.44 o 
  -3   9  10     2078.48     2196.99    129.07 o 
  -2   9  10      577.56      726.46     76.94 o 
  -1   9  10     2325.52     2306.28     90.07 o 
   0   9  10       87.79       89.33     64.14 o 
   1   9  10     2669.89     2607.11    103.87 o 
   2   9  10     2180.28     2187.74    100.17 o 
   3   9  10     2412.16     2470.56    114.87 o 
   4   9  10     3187.28     3350.79    120.09 o 
   5   9  10      311.61      342.06     80.42 o 
   6   9  10     3031.63     3132.01    123.28 o 
   7   9  10       57.96      167.07    122.65 o 
   8   9  10     1720.85     2160.10    249.65 o 
   9   9  10      636.10      808.86    150.28 o 
  10   9  10      464.25      541.32    151.14 o 
 -11  10  10      631.57      833.20    170.67 o 
 -10  10  10     3489.66     3720.68    223.28 o 
  -9  10  10     4409.30     4924.24    176.33 o 
  -8  10  10     3019.59     3002.87    149.66 o 
  -7  10  10     5980.22     6091.55    199.30 o 
  -6  10  10      132.29      -54.18     97.23 o 
  -5  10  10     5693.53     5603.06    164.76 o 
  -4  10  10     2366.55     2301.01    116.26 o 
  -3  10  10     2591.95     2760.05    122.93 o 
  -2  10  10     7749.76     7856.91    270.45 o 
  -1  10  10      646.43      767.39     81.30 o 
   0  10  10     8797.84     8782.92    214.32 o 
   1  10  10        9.55       25.65     68.67 o 
   2  10  10     7482.86     7630.31    164.49 o 
   3  10  10     2768.27     2630.19    113.76 o 
   4  10  10     1946.01     1781.15    106.72 o 
   5  10  10     8286.60     8171.43    188.59 o 
   6  10  10        8.87       70.52     91.00 o 
   7  10  10     8642.77     8347.52    246.92 o 
   8  10  10      395.84      528.33    182.92 o 
   9  10  10     3725.95     4185.34    379.43 o 
 -10  11  10      159.48      200.39    146.97 o 
  -9  11  10       61.06       96.63    104.33 o 
  -8  11  10       14.33     -103.36    129.28 o 
  -7  11  10        7.48       69.41    105.76 o 
  -6  11  10      300.88      259.22    132.57 o 
  -5  11  10        0.86      -94.03     94.03 o 
  -4  11  10       39.16       73.06     88.13 o 
  -3  11  10      303.62      274.90     87.69 o 
  -2  11  10       28.40      -59.25     91.51 o 
  -1  11  10        8.03       80.14    105.86 o 
   0  11  10       89.31      262.32     94.91 o 
   1  11  10      307.03      427.54    102.23 o 
   2  11  10      212.12      368.18     88.73 o 
   3  11  10      120.13      124.96    173.98 o 
   4  11  10        0.03     -101.94    101.94 o 
   5  11  10       47.97       93.66    128.72 o 
   6  11  10      142.09      297.24    111.43 o 
   7  11  10       58.87      176.16    103.33 o 
  -8  12  10     1519.77     1531.58    136.95 o 
  -7  12  10     5658.95     5807.92    202.71 o 
  -6  12  10       11.85      193.43    109.09 o 
  -5  12  10     5094.33     4918.14    184.12 o 
  -4  12  10     1706.53     1943.38    121.64 o 
  -3  12  10     4151.00     3878.93    167.65 o 
  -2  12  10     6146.92     6099.25    230.78 o 
  -1  12  10      787.61      745.16    129.94 o 
   0  12  10     9085.94     9078.47    262.64 o 
   1  12  10      184.57      127.40    148.85 o 
   2  12  10     7218.59     6726.16    337.80 o 
   3  12  10     1594.46     1691.04    174.50 o 
   4  12  10     1585.16     1566.40    172.00 o 
   5  12  10     2928.48     2847.40    167.02 o 
   6  12  10        4.96      -21.91    127.29 o 
  -6  13  10     1701.50     1617.04    139.29 o 
  -5  13  10      145.48       25.59    113.90 o 
  -4  13  10     2342.81     2328.68    167.40 o 
  -3  13  10      568.57      652.91    132.45 o 
  -2  13  10     1019.13     1294.50    144.47 o 
  -1  13  10     1248.14     1232.65    179.76 o 
   0  13  10      181.07      128.06    148.73 o 
   1  13  10     1437.84     1146.91    165.20 o 
   2  13  10     1321.65     1201.53    174.11 o 
   3  13  10     1770.79     1658.56    188.24 o 
   4  13  10     1222.51     1371.74    321.79 o 
 -15   1  11     2207.42     1967.29    156.64 o 
 -14   1  11      183.15       15.42    116.96 o 
 -13   1  11     6408.17     5754.00    208.50 o 
 -12   1  11       12.80      115.96    109.37 o 
 -11   1  11    10855.13    11287.52    344.69 o 
 -10   1  11      849.89     1009.79    115.51 o 
  -9   1  11     3567.24     3204.93    150.95 o 
  -8   1  11     8859.27     8875.22    217.99 o 
  -7   1  11      377.69      434.26     55.73 o 
  -6   1  11    15348.38    16118.95    191.76 o 
  -5   1  11      998.31      983.45     59.73 o 
  -4   1  11    13937.77    14113.25    168.05 o 
  -3   1  11     9069.68     9043.85    126.94 o 
  -2   1  11     6071.30     6029.13    114.49 o 
  -1   1  11    10951.92    10993.97    139.58 o 
   0   1  11      690.28      673.62     58.73 o 
   1   1  11    11125.32    11179.24    181.06 o 
   2   1  11     5816.05     5893.33    111.80 o 
   3   1  11     9571.26     9266.89    131.98 o 
   4   1  11     9329.17     9321.61    163.88 o 
   5   1  11     3009.86     2818.47    107.86 o 
   6   1  11     8760.39     8791.50    172.79 o 
   7   1  11      204.14      166.67     74.23 o 
   8   1  11     7367.96     7296.88    209.36 o 
   9   1  11     3070.19     2919.23    153.06 o 
  10   1  11     2375.53     2380.33    150.82 o 
  11   1  11     5052.32     5296.09    199.77 o 
  12   1  11      372.44      493.85    120.28 o 
 -15   2  11     1074.22      816.22    137.82 o 
 -14   2  11      217.21      134.46    122.32 o 
 -13   2  11       38.62       68.74    113.90 o 
 -12   2  11     1423.04     1237.54    134.79 o 
 -11   2  11      108.87        2.59    108.93 o 
 -10   2  11     1805.60     2058.11    175.73 o 
  -9   2  11     1117.00     1046.44    118.31 o 
  -8   2  11     1163.15     1035.04    114.95 o 
  -7   2  11     3552.72     3603.55    174.78 o 
  -6   2  11       22.39       -5.24     50.51 o 
  -5   2  11     1778.33     1800.14     83.14 o 
  -4   2  11     2611.05     2564.66     94.32 o 
  -3   2  11     2443.65     2385.16     77.51 o 
  -2   2  11    10334.72    10101.06    142.70 o 
  -1   2  11      802.92      847.24     61.40 o 
   0   2  11     8882.19     8658.98    152.39 o 
   1   2  11       11.41       37.65     53.42 o 
   2   2  11     3330.33     3242.72    106.90 o 
   3   2  11     2814.29     2696.67     84.40 o 
   4   2  11     2007.78     1929.91     87.10 o 
   5   2  11     4985.62     4887.28    121.64 o 
   6   2  11        1.36      153.05     78.87 o 
   7   2  11     5166.59     5207.35    157.98 o 
   8   2  11       29.13      244.01    118.73 o 
   9   2  11     1765.29     1565.02    130.95 o 
  10   2  11      535.74      506.72    114.58 o 
  11   2  11       43.23      111.75    107.70 o 
  12   2  11     1165.71     1299.46    138.56 o 
 -15   3  11      442.77      218.69    126.78 o 
 -14   3  11      337.29      286.01    124.22 o 
 -13   3  11     2064.61     1744.07    149.57 o 
 -12   3  11        9.34       80.44    111.70 o 
 -11   3  11     3081.79     2761.10    157.24 o 
 -10   3  11     3519.49     3735.94    320.53 o 
  -9   3  11     2660.49     2772.94    147.93 o 
  -8   3  11     5032.79     4919.56    134.48 o 
  -7   3  11      621.00      796.12    111.31 o 
  -6   3  11     5963.28     6286.59    168.36 o 
  -5   3  11       15.01       17.35     46.70 o 
  -4   3  11     4774.11     4593.99    103.79 o 
  -3   3  11     5145.43     5122.98    133.87 o 
  -2   3  11     4064.52     3912.05    106.77 o 
  -1   3  11     9343.58     9200.96    145.47 o 
   0   3  11        8.95       51.03     50.63 o 
   1   3  11     6972.74     7051.29    149.59 o 
   2   3  11     1686.69     1682.30     72.94 o 
   3   3  11     1123.04     1184.49     66.09 o 
   4   3  11     1563.26     1599.31     65.18 o 
   5   3  11      523.62      667.22     83.03 o 
   6   3  11     5270.91     5514.02    188.95 o 
   7   3  11        3.20       -7.56     93.62 o 
   8   3  11     5297.93     5768.57    230.20 o 
   9   3  11     1074.60     1119.15    145.44 o 
  10   3  11      919.00      755.42    143.55 o 
  11   3  11     1609.26     1549.27    166.45 o 
  12   3  11        3.21      100.80    113.72 o 
 -14   4  11     2469.69     2527.45    169.04 o 
 -13   4  11      189.26      353.76    124.13 o 
 -12   4  11     4592.43     4617.61    318.90 o 
 -11   4  11      709.18      643.15    123.00 o 
 -10   4  11     4451.70     4296.86    178.84 o 
  -9   4  11     3534.19     3594.81    194.34 o 
  -8   4  11     3450.40     3409.75    133.62 o 
  -7   4  11     9974.07     9870.62    272.27 o 
  -6   4  11        0.76       11.93     53.01 o 
  -5   4  11    10379.54    10746.53    145.41 o 
  -4   4  11     3411.54     3326.60     94.77 o 
  -3   4  11     8901.15     8672.29    142.16 o 
  -2   4  11    10522.69    10419.98    154.69 o 
  -1   4  11     4007.19     3936.86    110.79 o 
   0   4  11    11962.92    12153.07    232.96 o 
   1   4  11      828.83      924.55     66.16 o 
   2   4  11    13431.62    13212.99    175.36 o 
   3   4  11     4121.67     3974.57    110.78 o 
   4   4  11     4035.52     4087.78    129.34 o 
   5   4  11    12520.46    12681.41    245.04 o 
   6   4  11       39.87       -1.82     92.48 o 
   7   4  11     9590.76     9776.11    238.89 o 
   8   4  11      352.83      393.27    124.82 o 
   9   4  11     4317.81     3687.64    202.09 o 
  10   4  11     2016.70     1817.57    198.36 o 
  11   4  11       55.44     -131.00    131.00 o 
  12   4  11     5004.94     5563.95    257.98 o 
 -14   5  11      255.78      355.16    161.85 o 
 -13   5  11       77.78      172.65    214.18 o 
 -12   5  11       39.06       15.26    140.82 o 
 -11   5  11        2.82      -28.56    136.14 o 
 -10   5  11      236.67      220.74    132.91 o 
  -9   5  11       45.42      175.34    124.97 o 
  -8   5  11     1130.11     1059.33     98.29 o 
  -7   5  11      204.27      156.57     83.39 o 
  -6   5  11        7.98       41.21     73.19 o 
  -5   5  11        4.51      -36.54     75.45 o 
  -4   5  11       25.01      -52.26     52.26 o 
  -3   5  11      342.69      366.96     59.76 o 
  -2   5  11       80.69       13.49     55.29 o 
  -1   5  11     3034.14     3072.35    119.34 o 
   0   5  11       84.68      112.05     63.57 o 
   1   5  11     1044.90      977.95     63.70 o 
   2   5  11      205.66      218.25     56.63 o 
   3   5  11       32.09       74.93     54.01 o 
   4   5  11      190.88      169.55     63.38 o 
   5   5  11      123.05      424.31     68.74 o 
   6   5  11      403.66      483.73    103.36 o 
   7   5  11        0.38      160.37    186.50 o 
   8   5  11      555.19      656.37    135.03 o 
   9   5  11        1.36       28.80    130.71 o 
  10   5  11       71.91       88.77    130.09 o 
  11   5  11       51.28       45.96    135.51 o 
 -13   6  11      159.48      103.48    150.94 o 
 -12   6  11     6118.11     6372.13    269.25 o 
 -11   6  11       67.61      207.36    148.03 o 
 -10   6  11     5196.58     5002.95    229.77 o 
  -9   6  11     2275.46     2363.51    119.70 o 
  -8   6  11     1467.52     1532.29    109.45 o 
  -7   6  11    10988.08    10881.75    256.37 o 
  -6   6  11      120.78      125.19     77.68 o 
  -5   6  11    15265.98    15249.97    209.51 o 
  -4   6  11     3613.33     3671.86    102.23 o 
  -3   6  11    13225.07    13180.38    179.41 o 
  -2   6  11     9503.47     9195.90    148.24 o 
  -1   6  11      965.78     1003.29     79.21 o 
   0   6  11    11782.77    11629.08    169.80 o 
   1   6  11      925.67     1010.06     72.80 o 
   2   6  11    11954.77    11562.00    165.61 o 
   3   6  11     5405.62     5335.18    150.04 o 
   4   6  11     7013.87     6826.21    167.68 o 
   5   6  11     7500.93     7689.47    159.85 o 
   6   6  11       30.15      -46.79    128.09 o 
   7   6  11     5540.56     5456.67    297.17 o 
   8   6  11      760.60      872.60    138.94 o 
   9   6  11     2303.51     2142.04    175.62 o 
  10   6  11     4013.58     3641.78    357.62 o 
  11   6  11      463.31      601.09    152.77 o 
 -13   7  11      879.47      773.91    173.84 o 
 -12   7  11      115.17      102.18    150.45 o 
 -11   7  11     1493.30     1871.22    187.46 o 
 -10   7  11      231.43      156.80    140.42 o 
  -9   7  11      265.86      262.60     87.68 o 
  -8   7  11     1018.42     1038.47    115.64 o 
  -7   7  11       15.03       39.16     88.48 o 
  -6   7  11     1043.88     1363.90    113.43 o 
  -5   7  11      106.92      134.80     77.22 o 
  -4   7  11     2022.97     1982.41     90.24 o 
  -3   7  11     1406.21     1428.62     76.56 o 
  -2   7  11     1522.29     1453.71     78.16 o 
  -1   7  11     1221.91     1314.40     75.52 o 
   0   7  11      508.13      464.31     65.15 o 
   1   7  11     1987.90     2096.20     92.98 o 
   2   7  11      409.14      436.81     68.27 o 
   3   7  11     2225.42     2079.92     81.99 o 
   4   7  11     1063.27      953.89     89.52 o 
   5   7  11     1126.28     1106.31     86.23 o 
   6   7  11      745.67      861.74     83.34 o 
   7   7  11       25.13        6.83    133.36 o 
   8   7  11     1365.06     1352.95    162.43 o 
   9   7  11      376.50      557.81    153.28 o 
  10   7  11      265.96      317.15    142.33 o 
 -12   8  11     2592.96     2402.55    207.58 o 
 -11   8  11      118.79      247.89    151.71 o 
 -10   8  11     2024.10     1964.32    188.69 o 
  -9   8  11      593.25      467.61     98.12 o 
  -8   8  11      891.34      908.00    153.60 o 
  -7   8  11     3670.16     3674.63    157.10 o 
  -6   8  11      191.05      175.76     97.74 o 
  -5   8  11     7050.61     6944.42    171.68 o 
  -4   8  11     1646.90     1594.74    123.07 o 
  -3   8  11     2765.14     2771.39    107.87 o 
  -2   8  11     1802.25     1907.64     85.02 o 
  -1   8  11      417.17      413.23     66.40 o 
   0   8  11     4855.54     4692.57    131.62 o 
   1   8  11      783.27      917.16     87.58 o 
   2   8  11     7102.76     7091.69    140.87 o 
   3   8  11     3383.94     3188.00    103.99 o 
   4   8  11     2701.45     2564.28    119.71 o 
   5   8  11     4271.60     4444.47    272.14 o 
   6   8  11       32.52       88.30     75.75 o 
   7   8  11     2557.89     2593.89    178.59 o 
   8   8  11      702.90      647.99    153.34 o 
   9   8  11     1014.60     1178.45    159.96 o 
 -11   9  11     3165.52     3346.28    221.54 o 
 -10   9  11     1545.62     1578.07    181.60 o 
  -9   9  11     1938.33     1762.19    127.38 o 
  -8   9  11     3946.72     4157.54    175.08 o 
  -7   9  11      930.17      977.25    154.01 o 
  -6   9  11     5503.64     5763.34    328.96 o 
  -5   9  11      170.08      164.12     84.89 o 
  -4   9  11     3159.37     2965.60    159.83 o 
  -3   9  11     4304.77     4266.43    176.94 o 
  -2   9  11     1304.41     1350.39     81.62 o 
  -1   9  11     7003.65     7122.88    166.72 o 
   0   9  11      601.59      702.39     85.00 o 
   1   9  11     6432.82     6290.59    179.51 o 
   2   9  11      910.46      912.88     74.37 o 
   3   9  11     3363.82     3246.01    173.66 o 
   4   9  11     3226.46     3116.92    139.56 o 
   5   9  11     1033.69      888.84     95.26 o 
   6   9  11     6277.41     6549.18    173.97 o 
   7   9  11       40.20      -38.11    124.18 o 
   8   9  11     3838.73     3838.15    217.12 o 
 -10  10  11      216.45      334.94    157.45 o 
  -9  10  11      300.13      281.52    106.07 o 
  -8  10  11       56.42      156.68    104.65 o 
  -7  10  11       28.26     -145.26    165.85 o 
  -6  10  11       30.62      129.36    102.68 o 
  -5  10  11      124.56      -12.43     86.34 o 
  -4  10  11      471.22      385.85     92.33 o 
  -3  10  11      157.19       78.77    102.26 o 
  -2  10  11      504.54      671.99     95.45 o 
  -1  10  11       50.50       40.41     88.46 o 
   0  10  11      507.42      417.40     85.25 o 
   1  10  11      123.21       97.77     74.19 o 
   2  10  11      532.19      601.55     77.00 o 
   3  10  11      200.86      322.63     89.44 o 
   4  10  11       21.16       20.28     76.75 o 
   5  10  11      493.43      367.60     98.84 o 
   6  10  11       24.78      -66.18     83.77 o 
   7  10  11      545.21      408.44    180.67 o 
  -9  11  11     2525.94     2245.63    146.40 o 
  -8  11  11     4753.28     4741.90    309.21 o 
  -7  11  11      633.40      499.53    118.99 o 
  -6  11  11     5892.51     6569.72    332.98 o 
  -5  11  11      259.41      314.09    109.08 o 
  -4  11  11     5095.51     5021.73    171.65 o 
  -3  11  11     3172.92     3028.56    136.18 o 
  -2  11  11     1879.54     2110.60    209.32 o 
  -1  11  11     4803.27     5051.22    303.03 o 
   0  11  11       67.58      -86.21     96.96 o 
   1  11  11     6540.27     6527.72    205.44 o 
   2  11  11      909.46      903.04     83.99 o 
   3  11  11     3984.95     3980.37    324.39 o 
   4  11  11     4924.11     4809.74    234.57 o 
   5  11  11      322.99      220.71    114.40 o 
   6  11  11     6295.69     6426.35    222.17 o 
  -7  12  11      670.43      736.53    129.51 o 
  -6  12  11        1.99      -36.93    108.69 o 
  -5  12  11      919.78      973.25    151.22 o 
  -4  12  11        9.73      155.88    106.87 o 
  -3  12  11     1512.27     1212.42    146.04 o 
  -2  12  11      189.03      267.43    123.84 o 
  -1  12  11       48.27      277.37    122.45 o 
   0  12  11      634.40      651.41    151.45 o 
   1  12  11      235.73      239.30    106.50 o 
   2  12  11     1130.66     1302.68    227.32 o 
   3  12  11      248.90      437.43    145.75 o 
   4  12  11      820.65      749.34    131.16 o 
  -4  13  11     3444.54     3110.19    241.58 o 
  -3  13  11     1080.19     1038.90    277.09 o 
  -2  13  11     1699.99     1656.18    230.14 o 
  -1  13  11     2201.51     2429.51    176.32 o 
   0  13  11        0.05      -87.37    120.54 o 
   1  13  11     2379.32     1986.79    189.57 o 
 -14   0  12     4575.36     4237.68    280.81 o 
 -13   0  12      270.96      331.79    182.43 o 
 -12   0  12     9461.33     8704.70    376.26 o 
 -11   0  12       15.34       21.50    155.95 o 
 -10   0  12     4730.26     4441.24    262.99 o 
  -9   0  12     2251.15     2401.37    203.10 o 
  -8   0  12     1618.15     1599.43    178.39 o 
  -7   0  12     5571.17     5859.29    181.05 o 
  -6   0  12      468.47      625.72     96.78 o 
  -5   0  12    14643.26    14851.59    253.00 o 
  -4   0  12     3232.75     3355.97    144.83 o 
  -3   0  12     5936.75     6026.26    166.29 o 
  -2   0  12     4216.29     4538.83    155.15 o 
  -1   0  12       74.93      193.78     76.59 o 
   0   0  12     5869.27     5886.17    163.62 o 
   1   0  12     4865.24     4800.21    156.31 o 
   2   0  12    11207.90    10858.70    298.97 o 
   3   0  12     8854.07     9046.01    196.19 o 
   4   0  12     8831.96     8204.79    275.75 o 
   5   0  12    12619.59    12486.60    358.63 o 
   6   0  12      776.24      755.91    176.08 o 
   7   0  12     6333.04     6627.33    601.76 o 
   8   0  12     1821.76     1804.75    197.32 o 
   9   0  12     1897.38     1496.10    190.77 o 
  10   0  12     6503.17     7099.55    404.13 o 
  11   0  12     2654.70     2420.64    227.80 o 
 -14   1  12       13.08      142.97    128.66 o 
 -13   1  12      391.33      477.16    131.81 o 
 -12   1  12       26.02     -116.53    116.53 o 
 -11   1  12      336.21      285.32    118.25 o 
 -10   1  12       20.78     -103.70    103.70 o 
  -9   1  12      680.70      540.99    114.65 o 
  -8   1  12      834.06      740.80    112.16 o 
  -7   1  12      212.79      325.40     60.07 o 
  -6   1  12      207.29      255.41     63.05 o 
  -5   1  12        2.22       12.62     50.94 o 
  -4   1  12      470.30      446.64     57.89 o 
  -3   1  12      525.52      538.08     58.17 o 
  -2   1  12      489.80      353.28     54.29 o 
  -1   1  12     2704.83     2718.58     96.60 o 
   0   1  12      325.59      343.94     57.29 o 
   1   1  12      938.12      949.37     64.79 o 
   2   1  12      194.66      333.66     56.71 o 
   3   1  12      863.13      871.78     62.90 o 
   4   1  12     1045.27     1122.07     61.54 o 
   5   1  12       56.41      215.61     83.96 o 
   6   1  12     1323.95     1350.42     97.18 o 
   7   1  12        4.39       15.92     77.82 o 
   8   1  12      744.95      782.06    117.25 o 
   9   1  12      161.58      252.21    107.62 o 
  10   1  12      256.65      326.75    118.18 o 
  11   1  12      173.67      177.53    117.43 o 
 -14   2  12     2546.91     2557.12    231.31 o 
 -13   2  12      486.80      178.90    126.37 o 
 -12   2  12     4372.29     4211.55    209.14 o 
 -11   2  12      630.61      806.16    125.36 o 
 -10   2  12     4209.46     3663.35    173.03 o 
  -9   2  12     2468.97     2533.46    148.38 o 
  -8   2  12      686.09      768.10     79.98 o 
  -7   2  12     4613.61     4758.20    127.85 o 
  -6   2  12       73.40       50.78     57.65 o 
  -5   2  12     8777.70     8529.12    175.78 o 
  -4   2  12     2013.66     2077.22     78.85 o 
  -3   2  12     7523.91     7436.83    127.20 o 
  -2   2  12     2482.29     2521.89     84.29 o 
  -1   2  12      750.46      811.22     64.32 o 
   0   2  12     9898.84    10037.11    164.18 o 
   1   2  12     2256.88     2171.51     79.67 o 
   2   2  12     6307.68     6057.78    145.12 o 
   3   2  12     4142.80     4112.89    106.23 o 
   4   2  12     2006.87     1937.26     85.05 o 
   5   2  12     6723.76     7118.55    143.01 o 
   6   2  12      647.15      801.99     87.93 o 
   7   2  12     6277.62     6412.51    163.10 o 
   8   2  12     1210.56     1398.77    130.83 o 
   9   2  12     1747.74     1676.79    138.66 o 
  10   2  12     3932.45     3946.04    218.51 o 
  11   2  12      610.03      625.52    125.23 o 
 -14   3  12      593.32      247.24    130.64 o 
 -13   3  12     2553.52     2611.00    171.84 o 
 -12   3  12        9.09      -97.21    118.03 o 
 -11   3  12     2424.01     2669.13    165.02 o 
 -10   3  12     1321.38     1203.04    131.34 o 
  -9   3  12     3245.49     3347.29    194.19 o 
  -8   3  12     4657.84     4691.61    138.37 o 
  -7   3  12     1170.56     1164.15     75.82 o 
  -6   3  12     6522.87     6577.00    128.06 o 
  -5   3  12      293.95      320.70     60.54 o 
  -4   3  12     5744.88     5986.97    150.41 o 
  -3   3  12     4347.97     4617.28    109.00 o 
  -2   3  12     3680.58     3560.65     97.28 o 
  -1   3  12     6962.30     7056.04    135.95 o 
   0   3  12      585.03      712.92     66.23 o 
   1   3  12     8533.80     8282.05    151.07 o 
   2   3  12      123.86      116.06     58.33 o 
   3   3  12     3056.27     3159.07     99.26 o 
   4   3  12     4586.66     4722.57    163.59 o 
   5   3  12      125.59      189.57     62.09 o 
   6   3  12     6594.06     6426.08    176.22 o 
   7   3  12       80.82      121.21    105.50 o 
   8   3  12     4941.32     4685.59    220.57 o 
   9   3  12     1030.92      992.87    150.95 o 
  10   3  12     1170.72      967.82    131.61 o 
  11   3  12     2157.72     1969.75    154.61 o 
 -13   4  12       19.08      -77.99    124.61 o 
 -12   4  12      709.49      644.71    163.57 o 
 -11   4  12      481.62      318.68    150.99 o 
 -10   4  12      936.60     1183.87    158.63 o 
  -9   4  12     1738.34     1785.31    181.62 o 
  -8   4  12      202.16      280.68     85.19 o 
  -7   4  12      927.95      830.84     99.09 o 
  -6   4  12        4.19        7.98     62.66 o 
  -5   4  12      651.89      554.29     65.13 o 
  -4   4  12      426.07      369.48     58.73 o 
  -3   4  12     1149.39     1171.57     74.29 o 
  -2   4  12     3060.80     2934.26     95.61 o 
  -1   4  12      246.21      228.20     62.39 o 
   0   4  12     3738.31     3692.22    120.07 o 
   1   4  12      102.79      135.64     55.99 o 
   2   4  12      774.67      759.93     67.13 o 
   3   4  12      220.28      184.66     58.61 o 
   4   4  12       84.08      234.33     71.84 o 
   5   4  12     1381.11     1626.79     88.18 o 
   6   4  12        1.63       97.64     98.77 o 
   7   4  12     2289.38     2410.38    151.66 o 
   8   4  12       13.53       97.48    155.59 o 
   9   4  12      992.18      992.58    152.69 o 
  10   4  12      361.36      498.16    144.03 o 
  11   4  12       16.57       81.41    137.11 o 
 -13   5  12     3583.81     4293.29    249.21 o 
 -12   5  12       16.79       11.90    146.99 o 
 -11   5  12     3746.03     3395.31    215.58 o 
 -10   5  12     1170.02     1321.54    169.58 o 
  -9   5  12     3566.15     3836.63    242.94 o 
  -8   5  12     7400.05     8047.51    225.93 o 
  -7   5  12      685.57      694.34    128.37 o 
  -6   5  12    10074.87    10077.72    198.94 o 
  -5   5  12      324.68      339.10     68.03 o 
  -4   5  12    12527.24    12599.66    177.30 o 
  -3   5  12     4065.73     4307.40    115.37 o 
  -2   5  12     4697.32     4605.25    140.74 o 
  -1   5  12    11062.75    11251.02    169.67 o 
   0   5  12        2.21       78.12     60.85 o 
   1   5  12    12922.13    12916.31    167.34 o 
   2   5  12     1275.18     1393.09     75.77 o 
   3   5  12     8964.97     8963.19    145.35 o 
   4   5  12     7008.50     7612.09    224.42 o 
   5   5  12     1328.32     1340.48     87.91 o 
   6   5  12     6629.34     6542.95    210.50 o 
   7   5  12      186.09      236.35    125.01 o 
   8   5  12     5561.59     5259.79    338.38 o 
   9   5  12     3358.93     3602.12    265.07 o 
  10   5  12     1929.88     1899.07    208.43 o 
 -13   6  12       78.72      192.74    164.76 o 
 -12   6  12      152.19      -56.76    152.35 o 
 -11   6  12        5.32       27.09    143.51 o 
 -10   6  12      189.09      207.55    151.91 o 
  -9   6  12       24.65       33.70     83.88 o 
  -8   6  12       21.70      -23.46     90.59 o 
  -7   6  12      180.09      246.52     93.88 o 
  -6   6  12       30.88      -39.53     79.18 o 
  -5   6  12      692.78      807.27     75.73 o 
  -4   6  12      122.79      120.17     66.37 o 
  -3   6  12     1210.98     1276.04     92.97 o 
  -2   6  12      125.07      207.50     63.25 o 
  -1   6  12       12.96       83.56     60.20 o 
   0   6  12      164.16      237.41     63.85 o 
   1   6  12      314.49      303.23     64.43 o 
   2   6  12      311.82      216.57     62.68 o 
   3   6  12      253.52      330.67     64.67 o 
   4   6  12      205.62      230.66     79.81 o 
   5   6  12       57.79       44.61     70.97 o 
   6   6  12       78.62      -25.64     74.45 o 
   7   6  12       51.40      264.91    125.47 o 
   8   6  12       13.30      367.50    166.95 o 
   9   6  12        4.05      -36.07    130.68 o 
  10   6  12      241.57      278.97    139.83 o 
 -12   7  12        1.98     -153.51    153.51 o 
 -11   7  12     2954.67     3054.02    270.44 o 
 -10   7  12      408.81      462.21    157.41 o 
  -9   7  12     1944.76     1871.51    218.43 o 
  -8   7  12     4028.39     4301.51    190.90 o 
  -7   7  12      377.60      498.77    104.15 o 
  -6   7  12     9277.26     9594.61    227.95 o 
  -5   7  12      209.42      303.88     86.11 o 
  -4   7  12     6730.84     6646.68    148.37 o 
  -3   7  12     2223.80     2377.93    182.43 o 
  -2   7  12     1964.58     2033.80     89.32 o 
  -1   7  12     6130.59     6249.55    135.32 o 
   0   7  12        9.38       24.69     68.20 o 
   1   7  12     8356.45     8245.96    194.98 o 
   2   7  12     2865.02     2684.61    108.02 o 
   3   7  12     8366.35     7875.76    167.99 o 
   4   7  12     5916.79     6180.33    172.85 o 
   5   7  12     1946.75     2046.80    103.96 o 
   6   7  12     3706.42     3835.87    127.68 o 
   7   7  12      239.08      414.31    134.23 o 
   8   7  12     2138.81     1908.34    176.59 o 
   9   7  12     3819.88     3888.09    290.26 o 
 -11   8  12      106.28      209.11    161.31 o 
 -10   8  12     1866.34     1951.75    196.09 o 
  -9   8  12     1714.62     1668.85    124.40 o 
  -8   8  12     1501.77     1434.72    128.71 o 
  -7   8  12     2841.38     3050.23    154.70 o 
  -6   8  12       36.05      -51.83     96.79 o 
  -5   8  12     3544.40     3423.29    177.59 o 
  -4   8  12     1193.77     1190.41    103.86 o 
  -3   8  12     1225.89     1136.21     86.22 o 
  -2   8  12     3246.21     3315.53    106.55 o 
  -1   8  12      627.09      558.76     76.25 o 
   0   8  12     4833.94     4987.20    139.49 o 
   1   8  12       32.30      -35.69     67.87 o 
   2   8  12     2441.67     2322.11     94.16 o 
   3   8  12      835.39      993.65    130.15 o 
   4   8  12      447.78      498.23     90.01 o 
   5   8  12     2561.69     2453.65    112.99 o 
   6   8  12       72.59      116.00     79.90 o 
   7   8  12     2917.55     2901.07    195.89 o 
   8   8  12       67.93      -78.56    142.43 o 
 -10   9  12      425.76      332.08    165.15 o 
  -9   9  12      634.45      564.13    109.98 o 
  -8   9  12     1362.38     1405.57    131.64 o 
  -7   9  12       29.48      -67.67    104.71 o 
  -6   9  12     2937.23     3238.45    160.77 o 
  -5   9  12      347.29      426.12     96.52 o 
  -4   9  12     1713.79     1768.75    116.23 o 
  -3   9  12      988.69      860.97     99.75 o 
  -2   9  12      663.47      679.79     83.78 o 
  -1   9  12     1303.36     1314.12     90.95 o 
   0   9  12       56.01      104.18     79.79 o 
   1   9  12     1922.45     1807.83     91.49 o 
   2   9  12      379.69      334.31     69.61 o 
   3   9  12      876.43      726.02     95.16 o 
   4   9  12     1557.77     1517.90    102.45 o 
   5   9  12      281.66      318.38     84.47 o 
   6   9  12      946.17      821.17     96.40 o 
   7   9  12       42.60       79.72    127.98 o 
  -9  10  12     2348.45     2467.55    147.59 o 
  -8  10  12     2310.88     2292.37    150.59 o 
  -7  10  12     4779.26     4922.28    196.53 o 
  -6  10  12      214.16      379.71    116.33 o 
  -5  10  12     5288.14     5394.04    173.37 o 
  -4  10  12     1122.99     1124.95    109.55 o 
  -3  10  12     1625.69     1716.11    137.56 o 
  -2  10  12     4784.48     5128.29    252.92 o 
  -1  10  12      413.31      347.87     98.48 o 
   0  10  12     8762.35     8715.05    275.52 o 
   1  10  12       12.74      -42.17     78.28 o 
   2  10  12     5023.10     4997.26    201.30 o 
   3  10  12     1346.10     1316.46    110.56 o 
   4  10  12      551.49      588.82     89.90 o 
   5  10  12     5880.12     6274.41    180.38 o 
   6  10  12       43.34       39.24     95.06 o 
  -7  11  12        0.71       12.92    112.69 o 
  -6  11  12       49.65      220.77    118.68 o 
  -5  11  12       67.32      -14.05    117.05 o 
  -4  11  12      122.22       44.31    129.35 o 
  -3  11  12       53.98      -94.30    116.21 o 
  -2  11  12        5.33      -74.51    181.61 o 
  -1  11  12      150.88       75.73    119.16 o 
   0  11  12      174.33      115.57    148.77 o 
   1  11  12       12.84       51.01     88.52 o 
   2  11  12       13.76       76.91    101.89 o 
   3  11  12      210.92      215.73    104.93 o 
   4  11  12        8.70      123.18    115.65 o 
  -5  12  12     3866.21     3815.36    180.31 o 
  -4  12  12      812.01      824.49    139.68 o 
  -3  12  12     1478.19     1536.58    216.52 o 
  -2  12  12     3016.77     2946.09    245.91 o 
  -1  12  12       75.19      140.29    124.47 o 
   0  12  12     5558.30     5232.25    281.90 o 
   1  12  12      351.61      427.73    102.10 o 
   2  12  12     3943.28     4020.30    348.05 o 
 -13   1  13     4327.14     3939.17    199.26 o 
 -12   1  13       25.33       29.39    124.22 o 
 -11   1  13     4997.76     5118.32    206.00 o 
 -10   1  13      870.18      725.81    128.04 o 
  -9   1  13     2647.04     2916.29    163.87 o 
  -8   1  13     3796.91     4023.17    202.95 o 
  -7   1  13      401.55      285.02     66.03 o 
  -6   1  13    11761.28    12145.11    191.78 o 
  -5   1  13      690.73      738.99     63.67 o 
  -4   1  13     9880.04     9976.90    157.92 o 
  -3   1  13     6434.76     6346.85    125.06 o 
  -2   1  13     3959.10     3678.77     93.27 o 
  -1   1  13    11514.03    11892.95    166.27 o 
   0   1  13       36.54       85.30     58.66 o 
   1   1  13     8363.12     8211.72    140.35 o 
   2   1  13     2718.35     2754.22     89.13 o 
   3   1  13     7171.98     6843.92    181.90 o 
   4   1  13     5743.19     5846.13    114.34 o 
   5   1  13     2882.92     2652.25    132.47 o 
   6   1  13     6508.38     6690.72    180.83 o 
   7   1  13      429.58      424.34     92.26 o 
   8   1  13     4081.19     3676.86    178.29 o 
   9   1  13     1582.33     1748.66    148.51 o 
  10   1  13     2100.90     1888.50    151.70 o 
 -13   2  13      158.68      306.51    135.61 o 
 -12   2  13      601.99      519.62    134.00 o 
 -11   2  13       81.15      160.24    124.67 o 
 -10   2  13     1310.27     1394.27    142.82 o 
  -9   2  13     1699.47     1863.87    180.75 o 
  -8   2  13     1134.07     1156.83     92.24 o 
  -7   2  13     3787.40     3741.31    114.39 o 
  -6   2  13      379.67      407.35     64.83 o 
  -5   2  13     2448.55     2359.36     90.72 o 
  -4   2  13       19.07       -3.39     55.82 o 
  -3   2  13      459.70      399.83     62.14 o 
  -2   2  13     1356.69     1386.82     70.68 o 
  -1   2  13      116.73      106.80     55.55 o 
   0   2  13     3027.66     3235.00     95.62 o 
   1   2  13        1.87       51.10     58.21 o 
   2   2  13     4150.95     3923.93    105.30 o 
   3   2  13     1290.23     1258.81     71.22 o 
   4   2  13      523.64      532.08     75.21 o 
   5   2  13     2519.50     2610.46    104.28 o 
   6   2  13        1.16      -10.57     82.38 o 
   7   2  13     1979.15     1950.51    124.24 o 
   8   2  13      437.18      214.23    113.39 o 
   9   2  13     1871.45     2006.80    186.68 o 
  10   2  13     1008.26     1256.22    140.34 o 
 -13   3  13      736.39      726.00    148.09 o 
 -12   3  13        1.83       24.30    127.59 o 
 -11   3  13     1782.90     1726.45    183.77 o 
 -10   3  13     1076.14      833.10    136.43 o 
  -9   3  13      836.08      970.88    134.65 o 
  -8   3  13     3460.78     3486.03    146.68 o 
  -7   3  13      367.68      411.33     66.68 o 
  -6   3  13     3849.53     4194.59    122.31 o 
  -5   3  13      187.93      209.03     62.30 o 
  -4   3  13     2829.82     2714.69     88.79 o 
  -3   3  13     1939.37     1893.57     81.43 o 
  -2   3  13      964.79      969.42     70.65 o 
  -1   3  13     7488.97     7250.58    126.90 o 
   0   3  13       85.67       70.53     55.43 o 
   1   3  13     6505.09     6649.34    165.53 o 
   2   3  13      672.99      902.67     71.43 o 
   3   3  13     2298.88     2340.73     92.53 o 
   4   3  13     1311.43     1237.80    128.96 o 
   5   3  13      370.47      464.57     72.54 o 
   6   3  13     2705.85     2518.29    154.74 o 
   7   3  13       56.48      178.43    111.40 o 
   8   3  13     2946.51     2719.31    223.44 o 
   9   3  13      463.74      383.50    122.24 o 
  10   3  13      973.88      596.12    129.50 o 
 -13   4  13      238.32      -92.76    158.61 o 
 -12   4  13     2081.53     1905.65    200.43 o 
 -11   4  13      434.57      635.25    168.22 o 
 -10   4  13     3284.58     3037.54    211.06 o 
  -9   4  13     3090.76     3271.57    231.30 o 
  -8   4  13     1033.27      922.55    106.69 o 
  -7   4  13     6672.17     7014.34    198.34 o 
  -6   4  13       69.65       32.03     64.35 o 
  -5   4  13     9748.15     9960.01    223.79 o 
  -4   4  13      833.62      881.94     69.37 o 
  -3   4  13     5424.29     5212.53    120.49 o 
  -2   4  13     6121.83     6567.06    139.77 o 
  -1   4  13      388.66      499.42     68.84 o 
   0   4  13    13230.23    13476.05    177.57 o 
   1   4  13       11.41      176.17     63.36 o 
   2   4  13     8464.87     8647.49    151.56 o 
   3   4  13     2692.35     2722.68     92.48 o 
   4   4  13     2231.37     2205.58    212.83 o 
   5   4  13     4438.66     4696.88    143.74 o 
   6   4  13      134.89      136.72    109.41 o 
   7   4  13     6391.16     6478.36    224.89 o 
   8   4  13      763.55      936.95    153.10 o 
   9   4  13     2727.90     2514.64    198.25 o 
 -12   5  13       39.27      110.04    165.74 o 
 -11   5  13       16.13      218.29    218.07 o 
 -10   5  13      221.44        0.90    146.26 o 
  -9   5  13      106.05       83.98    151.78 o 
  -8   5  13      519.28      585.19    103.36 o 
  -7   5  13      728.15      650.63    119.75 o 
  -6   5  13       61.94      171.36     67.96 o 
  -5   5  13      921.15     1043.83     76.79 o 
  -4   5  13       34.18      110.77     68.06 o 
  -3   5  13      284.40      180.38     63.76 o 
  -2   5  13       57.43       87.70     64.59 o 
  -1   5  13      839.25      962.34     77.46 o 
   0   5  13       82.99      141.29     60.22 o 
   1   5  13      159.22       81.87     63.83 o 
   2   5  13        1.36      -12.23     61.83 o 
   3   5  13       51.77       -6.45     60.29 o 
   4   5  13        3.29        7.89     79.69 o 
   5   5  13      183.46      262.84     91.31 o 
   6   5  13      185.57      317.90    114.27 o 
   7   5  13      227.25      297.70    118.73 o 
   8   5  13      420.91      161.95    132.48 o 
   9   5  13        1.39      160.81    140.41 o 
 -12   6  13     3628.65     3285.62    234.12 o 
 -11   6  13      286.49      447.56    167.93 o 
 -10   6  13     3725.50     3859.76    426.80 o 
  -9   6  13     2444.49     2446.71    138.37 o 
  -8   6  13     1139.24     1091.86    116.57 o 
  -7   6  13     5891.34     5963.44    198.59 o 
  -6   6  13      148.24      109.81     86.74 o 
  -5   6  13     7860.24     8143.38    167.78 o 
  -4   6  13     1433.64     1433.61     91.18 o 
  -3   6  13     5232.95     5123.77    144.63 o 
  -2   6  13     6642.61     6580.71    142.76 o 
  -1   6  13     1451.71     1407.00     85.33 o 
   0   6  13     7648.60     7833.20    158.34 o 
   1   6  13      159.20      147.13     66.58 o 
   2   6  13     8763.42     8841.11    163.90 o 
   3   6  13     3550.44     3651.56    125.47 o 
   4   6  13     3508.37     3282.06    133.01 o 
   5   6  13     5655.05     5955.06    158.00 o 
   6   6  13      260.57      294.52    116.50 o 
   7   6  13     5775.45     5894.53    454.72 o 
   8   6  13      666.43     1049.24    159.84 o 
 -11   7  13      884.48      738.72    179.50 o 
 -10   7  13      211.36      146.81    162.27 o 
  -9   7  13      672.77      728.08    107.33 o 
  -8   7  13      789.78     1004.40    119.38 o 
  -7   7  13        8.96     -101.06    101.06 o 
  -6   7  13     1377.06     1362.17    132.49 o 
  -5   7  13      280.72      369.40     93.82 o 
  -4   7  13     1253.33     1206.74    108.31 o 
  -3   7  13      548.07      469.73     78.47 o 
  -2   7  13      826.66      748.55     85.13 o 
  -1   7  13     2329.01     2393.28    112.09 o 
   0   7  13        2.09      -36.17     74.22 o 
   1   7  13     1286.02     1104.03     86.62 o 
   2   7  13      822.80      785.23     80.86 o 
   3   7  13     1092.35     1030.38    101.90 o 
   4   7  13     1172.12     1314.11    106.36 o 
   5   7  13      363.94      428.43     84.19 o 
   6   7  13     1041.95     1073.86    122.21 o 
   7   7  13       22.95     -104.70    123.84 o 
   8   7  13      302.56      359.85    144.10 o 
 -10   8  13     2345.05     1965.05    201.05 o 
  -9   8  13      710.81      695.51    114.05 o 
  -8   8  13      574.54      401.08    113.59 o 
  -7   8  13     3189.60     2825.88    156.46 o 
  -6   8  13        4.34       60.88    107.97 o 
  -5   8  13     3695.45     3833.64    149.24 o 
  -4   8  13     1809.80     1829.69    119.82 o 
  -3   8  13     2720.44     2846.04    135.78 o 
  -2   8  13     2470.56     2704.05    112.08 o 
  -1   8  13      865.02      812.16     87.17 o 
   0   8  13     2935.19     3042.59    129.92 o 
   1   8  13      154.72      156.04     91.97 o 
   2   8  13     2576.45     2380.74     97.78 o 
   3   8  13     2379.32     2299.49    191.31 o 
   4   8  13     1054.93     1027.26    105.03 o 
   5   8  13     2789.24     2803.01    123.24 o 
   6   8  13        5.91      107.56     82.65 o 
   7   8  13     2105.41     2104.69    185.47 o 
  -9   9  13     1401.08     1529.83    131.31 o 
  -8   9  13     3754.65     3757.25    182.67 o 
  -7   9  13      875.70      767.47    169.43 o 
  -6   9  13     5334.39     5363.85    204.97 o 
  -5   9  13       88.59      156.75    100.19 o 
  -4   9  13     1356.43     1318.47    115.54 o 
  -3   9  13     2899.63     2699.86    133.16 o 
  -2   9  13     1130.42      935.29    105.82 o 
  -1   9  13     5031.62     5442.67    184.58 o 
   0   9  13      162.06      234.48     88.88 o 
   1   9  13     6184.14     6268.48    202.82 o 
   2   9  13      609.30      626.04     77.16 o 
   3   9  13     2810.01     2629.71    131.94 o 
   4   9  13     2669.97     2613.58    122.22 o 
   5   9  13      603.43      744.37     95.49 o 
   6   9  13     3098.51     3230.60    134.66 o 
  -7  10  13      277.14      289.37    119.73 o 
  -6  10  13       94.71      -13.45    115.33 o 
  -5  10  13      107.43       77.96     99.52 o 
  -4  10  13       29.32      -26.20     96.70 o 
  -3  10  13       32.71      -37.44    101.63 o 
  -2  10  13      112.04      -76.56    114.40 o 
  -1  10  13       48.12      -93.62     93.62 o 
   0  10  13      331.40      293.16    102.30 o 
   1  10  13       88.47      125.66     81.53 o 
   2  10  13       80.67      174.78     74.74 o 
   3  10  13      408.44      446.30     99.27 o 
   4  10  13       16.44       96.43     85.55 o 
  -5  11  13      183.89      185.60    108.55 o 
  -4  11  13     2855.18     2888.95    280.80 o 
  -3  11  13     3012.86     2880.52    182.17 o 
  -2  11  13      817.66      414.63    131.28 o 
  -1  11  13     6538.51     6514.81    240.79 o 
   0  11  13       21.61       34.07    145.75 o 
   1  11  13     5103.09     4856.02    158.97 o 
   2  11  13      580.33      669.07    166.40 o 
 -12   0  14     5064.33     5245.66    537.79 o 
 -11   0  14      665.10      822.35    210.72 o 
 -10   0  14     4041.09     4029.00    278.48 o 
  -9   0  14     2498.00     2421.60    339.52 o 
  -8   0  14     1773.68     1868.69    151.11 o 
  -7   0  14     8393.91     8623.09    403.23 o 
  -6   0  14       50.90      141.60     97.95 o 
  -5   0  14     9972.58     9784.36    365.12 o 
  -4   0  14     1131.26     1355.83     97.98 o 
  -3   0  14    10195.87    10125.26    225.94 o 
  -2   0  14     5237.45     5415.35    177.51 o 
  -1   0  14     1207.31     1120.31    107.57 o 
   0   0  14     5905.23     6122.74    184.05 o 
   1   0  14      739.02      753.29     98.99 o 
   2   0  14     5600.21     5497.23    218.51 o 
   3   0  14     3119.12     2963.40    133.65 o 
   4   0  14     5012.97     4951.98    158.08 o 
   5   0  14     7274.25     7801.48    582.90 o 
   6   0  14      113.54       88.89    127.19 o 
   7   0  14     3633.18     3842.00    207.14 o 
   8   0  14     1389.93     1681.18    214.38 o 
   9   0  14     1043.66      843.17    192.98 o 
 -12   1  14        6.24       73.79    133.68 o 
 -11   1  14      141.80      171.23    133.75 o 
 -10   1  14       82.01       65.44    123.13 o 
  -9   1  14      432.05      239.31    123.86 o 
  -8   1  14      791.14      866.09     91.87 o 
  -7   1  14      412.03      488.53     74.65 o 
  -6   1  14      824.66      968.51     82.53 o 
  -5   1  14        6.86      -46.72     67.64 o 
  -4   1  14      114.27       89.40     60.91 o 
  -3   1  14      509.79      495.89     63.56 o 
  -2   1  14       56.08       26.96     59.40 o 
  -1   1  14      277.94      430.03     66.12 o 
   0   1  14       27.79       -9.95     60.78 o 
   1   1  14      513.14      568.26     84.39 o 
   2   1  14        3.12       47.68     61.13 o 
   3   1  14      368.63      352.08     70.50 o 
   4   1  14      377.51      456.20     64.36 o 
   5   1  14       21.14      187.42     96.96 o 
   6   1  14      561.28      553.56     97.74 o 
   7   1  14      228.24      214.75     93.77 o 
   8   1  14      762.77      807.22    131.68 o 
   9   1  14        5.07      -85.71    134.58 o 
 -12   2  14     3331.27     3271.06    192.26 o 
 -11   2  14      396.61      592.55    139.51 o 
 -10   2  14     2649.26     2493.02    170.69 o 
  -9   2  14     1812.36     1951.47    159.14 o 
  -8   2  14     1171.14     1139.26     99.48 o 
  -7   2  14     4477.34     4834.48    129.49 o 
  -6   2  14       24.39      -10.71     81.58 o 
  -5   2  14     6698.10     6875.73    143.38 o 
  -4   2  14     2265.21     2380.67     89.70 o 
  -3   2  14     3536.06     3430.99    102.07 o 
  -2   2  14     5392.61     5613.27    119.95 o 
  -1   2  14      530.80      508.95     72.90 o 
   0   2  14     6895.56     7259.58    139.12 o 
   1   2  14      104.41      221.90     63.43 o 
   2   2  14     4810.43     4919.60    119.32 o 
   3   2  14     2187.15     2310.96     87.44 o 
   4   2  14     2020.07     2076.72    101.45 o 
   5   2  14     5142.30     5386.35    177.79 o 
   6   2  14      127.56       86.62     91.09 o 
   7   2  14     3103.76     3056.18    155.42 o 
   8   2  14      319.74      440.43    123.98 o 
   9   2  14      984.86     1106.33    141.92 o 
 -12   3  14       47.91       58.57    136.11 o 
 -11   3  14     1937.59     2144.25    173.06 o 
 -10   3  14      594.04      425.59    160.61 o 
  -9   3  14     1113.36     1166.86    171.53 o 
  -8   3  14     2917.70     3080.94    194.93 o 
  -7   3  14      885.69      745.39     81.21 o 
  -6   3  14     2946.22     3164.65    126.63 o 
  -5   3  14        5.26       11.20     64.08 o 
  -4   3  14     2024.83     2221.59    138.51 o 
  -3   3  14     1841.08     1844.16     84.75 o 
  -2   3  14      672.33      708.40     66.58 o 
  -1   3  14     4722.82     4663.01    113.18 o 
   0   3  14      379.81      303.10     65.80 o 
   1   3  14     6527.15     6286.77    161.90 o 
   2   3  14      559.83      727.75     71.42 o 
   3   3  14     2232.58     2142.81    118.14 o 
   4   3  14     1757.25     1932.32    123.42 o 
   5   3  14      156.05      113.86     72.24 o 
   6   3  14     4217.75     3969.16    169.10 o 
   7   3  14      188.72      347.89    110.39 o 
   8   3  14     4977.15     4967.90    328.59 o 
 -12   4  14      334.61      132.53    170.53 o 
 -11   4  14      245.44      199.80    165.68 o 
 -10   4  14      479.96      264.89    162.69 o 
  -9   4  14      749.04     1091.10    172.37 o 
  -8   4  14      303.55      207.05     99.89 o 
  -7   4  14      562.02      636.39    109.90 o 
  -6   4  14       18.61        6.02     69.23 o 
  -5   4  14      429.84      373.56     71.41 o 
  -4   4  14      565.78      520.35     74.32 o 
  -3   4  14      397.90      309.53     67.20 o 
  -2   4  14     2641.19     2617.38     96.12 o 
  -1   4  14      226.05      154.97     61.55 o 
   0   4  14     2583.60     2524.20    100.74 o 
   1   4  14        3.63      115.32     69.16 o 
   2   4  14     1246.05     1351.42     84.20 o 
   3   4  14      147.82      148.92     64.80 o 
   4   4  14       41.61      110.82     83.63 o 
   5   4  14     2221.55     2383.42    115.20 o 
   6   4  14        0.30       48.13    112.87 o 
   7   4  14     1835.00     1778.11    153.27 o 
   8   4  14       19.40     -116.21    116.21 o 
 -11   5  14     3331.87     3654.37    242.96 o 
 -10   5  14     1054.95      946.63    181.07 o 
  -9   5  14     2481.25     2804.24    176.83 o 
  -8   5  14     3629.49     3808.42    169.02 o 
  -7   5  14      392.70      650.85    113.76 o 
  -6   5  14     5004.93     5749.49    194.27 o 
  -5   5  14       43.19       62.63     67.32 o 
  -4   5  14     4804.95     5049.91    136.87 o 
  -3   5  14     2434.24     2409.32     99.08 o 
  -2   5  14     2348.45     2242.50     99.16 o 
  -1   5  14     5491.42     5527.35    130.36 o 
   0   5  14       19.82      -36.50     67.07 o 
   1   5  14     7189.51     7278.40    182.38 o 
   2   5  14     1590.35     1623.68     87.37 o 
   3   5  14     3769.82     3667.78    119.90 o 
   4   5  14     3084.59     3159.58    133.99 o 
   5   5  14      838.79      639.71    117.75 o 
   6   5  14     5449.02     5264.41    212.08 o 
   7   5  14        5.41     -113.40    113.40 o 
   8   5  14     4764.44     4691.94    245.60 o 
 -10   6  14      251.45      352.12    169.51 o 
  -9   6  14        2.87      -93.91     93.91 o 
  -8   6  14       81.38       64.65    105.35 o 
  -7   6  14      206.07      366.66    111.48 o 
  -6   6  14       31.26      -49.39     98.82 o 
  -5   6  14      275.67      252.46     78.05 o 
  -4   6  14       76.65       72.63     75.94 o 
  -3   6  14      155.97      274.35     78.10 o 
  -2   6  14      112.85      161.54     71.67 o 
  -1   6  14       62.20      -12.39     73.01 o 
   0   6  14      272.20      322.88     72.44 o 
   1   6  14      165.29      358.76     72.58 o 
   2   6  14      223.24      193.39     75.45 o 
   3   6  14      121.83      151.52     73.43 o 
   4   6  14       81.07       64.54     88.71 o 
   5   6  14       71.98      -41.57     79.52 o 
   6   6  14       33.05       72.64    117.75 o 
   7   6  14       46.49      260.56    138.48 o 
 -10   7  14      667.01      801.14    179.12 o 
  -9   7  14     1938.10     1869.24    134.46 o 
  -8   7  14     2805.94     2783.49    155.21 o 
  -7   7  14      642.68      660.53    119.88 o 
  -6   7  14     3482.68     3612.03    155.17 o 
  -5   7  14      352.67      452.29    100.20 o 
  -4   7  14     4469.57     4402.39    138.40 o 
  -3   7  14     2106.60     2013.39    106.45 o 
  -2   7  14     2444.77     2357.49    111.86 o 
  -1   7  14     2185.36     2211.64    108.19 o 
   0   7  14        1.94       96.65     70.63 o 
   1   7  14     3799.76     3832.43    141.66 o 
   2   7  14     1574.65     1714.86    103.21 o 
   3   7  14     2783.11     2847.09    221.03 o 
   4   7  14     2887.66     3042.96    138.45 o 
   5   7  14      689.94      642.67     91.74 o 
   6   7  14     3256.32     3217.97    258.74 o 
  -8   8  14     1232.99     1215.62    134.72 o 
  -7   8  14     2371.58     2430.38    158.34 o 
  -6   8  14       88.95       97.77    144.27 o 
  -5   8  14     1326.77     1355.15    118.05 o 
  -4   8  14      573.39      449.98    115.56 o 
  -3   8  14     1301.37     1128.69    105.46 o 
  -2   8  14     2568.94     2619.85    126.85 o 
  -1   8  14      558.56      517.26     92.35 o 
   0   8  14     4356.34     4430.85    138.45 o 
   1   8  14        1.40        0.40     76.90 o 
   2   8  14     2391.82     2319.37    100.87 o 
   3   8  14      624.52      762.17    102.95 o 
   4   8  14      359.58      326.11     88.98 o 
   5   8  14     2293.67     2283.74    134.09 o 
  -7   9  14       84.51      -97.60    114.24 o 
  -6   9  14      491.65      607.73    131.16 o 
  -5   9  14      303.61      327.44    142.21 o 
  -4   9  14      558.48      510.64    107.39 o 
  -3   9  14      560.05      604.95    135.67 o 
  -2   9  14      463.08      524.75    104.30 o 
  -1   9  14     1216.80     1347.95    122.91 o 
   0   9  14       26.05      117.28     80.35 o 
   1   9  14     1591.07     1673.85     95.28 o 
   2   9  14      270.65      160.44     73.08 o 
   3   9  14      704.56      529.32    100.75 o 
   4   9  14     1067.14     1012.82    102.28 o 
  -5  10  14     3652.32     3688.45    161.97 o 
  -4  10  14     1366.50     1139.12    132.82 o 
  -3  10  14     2036.45     1843.52    161.50 o 
  -2  10  14     4347.88     4416.97    208.71 o 
  -1  10  14      265.76      220.02    103.94 o 
   0  10  14     6568.97     6314.59    175.64 o 
   1  10  14       16.51      -47.18     79.49 o 
 -11   1  15     2663.30     2674.35    223.27 o 
 -10   1  15      660.30      834.49    146.18 o 
  -9   1  15     2574.99     2734.21    264.23 o 
  -8   1  15     3092.94     3234.47    138.37 o 
  -7   1  15      692.18      669.46     77.74 o 
  -6   1  15     5488.41     5815.24    151.07 o 
  -5   1  15      332.04      370.86     79.32 o 
  -4   1  15     6912.68     7099.56    153.76 o 
  -3   1  15     3115.14     3285.39    104.56 o 
  -2   1  15     3032.74     2857.43    131.02 o 
  -1   1  15     5050.71     5311.39    151.31 o 
   0   1  15        8.05      -12.81     65.02 o 
   1   1  15     4783.85     4556.93    190.16 o 
   2   1  15     1321.69     1504.41    105.88 o 
   3   1  15     4880.84     4568.37    118.52 o 
   4   1  15     4074.43     4209.72    114.03 o 
   5   1  15      574.47      619.10    103.55 o 
   6   1  15     4105.88     4099.54    226.91 o 
   7   1  15      261.71      430.86    114.72 o 
 -11   2  15      123.56       86.32    141.33 o 
 -10   2  15      301.58      413.40    199.93 o 
  -9   2  15     1328.96     1320.70    185.23 o 
  -8   2  15      564.37      549.29    109.17 o 
  -7   2  15     2412.40     2538.38    106.31 o 
  -6   2  15      129.78      209.07     76.73 o 
  -5   2  15     2313.06     2190.23    130.00 o 
  -4   2  15      541.95      485.79     76.01 o 
  -3   2  15      779.58      685.55     70.23 o 
  -2   2  15     1802.30     1783.47     88.06 o 
  -1   2  15      234.65      350.58     69.99 o 
   0   2  15     3006.86     2907.09    101.53 o 
   1   2  15       24.82       41.13     64.91 o 
   2   2  15     2391.85     2413.37    105.10 o 
   3   2  15      124.68       92.93     64.75 o 
   4   2  15      769.12      821.71     89.35 o 
   5   2  15     1151.96     1079.75    112.64 o 
   6   2  15       11.20       96.28    107.50 o 
   7   2  15     1708.08     1799.84    140.06 o 
 -11   3  15      969.10     1165.63    201.28 o 
 -10   3  15      309.82      243.79    197.25 o 
  -9   3  15      889.96      904.56    179.29 o 
  -8   3  15     1102.79     1017.01    194.01 o 
  -7   3  15      256.68      232.03    100.59 o 
  -6   3  15     2707.28     2529.18    109.84 o 
  -5   3  15       21.11       27.33     76.62 o 
  -4   3  15     2167.47     2050.85     98.43 o 
  -3   3  15     1595.05     1595.52     81.86 o 
  -2   3  15      542.99      554.38     68.52 o 
  -1   3  15     3464.02     3568.52    117.76 o 
   0   3  15        8.91       80.20     66.57 o 
   1   3  15     3280.84     2980.75    103.06 o 
   2   3  15      381.94      468.33     71.56 o 
   3   3  15     1575.57     1487.33     81.75 o 
   4   3  15     2385.74     2462.00    113.57 o 
   5   3  15      191.47      -91.89    103.17 o 
   6   3  15     2086.62     2282.87    148.79 o 
   7   3  15      156.12      273.73    113.89 o 
 -10   4  15     2457.53     2316.70    216.53 o 
  -9   4  15     1983.62     2266.48    209.17 o 
  -8   4  15      593.67      550.83    113.18 o 
  -7   4  15     3632.29     4072.82    173.46 o 
  -6   4  15        1.15      -73.32     73.32 o 
  -5   4  15     3777.73     3735.79    129.15 o 
  -4   4  15      980.29     1118.19     87.63 o 
  -3   4  15     1236.98     1178.42     89.21 o 
  -2   4  15     4194.87     4451.73    126.01 o 
  -1   4  15      532.74      621.90     75.77 o 
   0   4  15     8416.59     8695.21    179.72 o 
   1   4  15      141.92      392.68     71.93 o 
   2   4  15     4502.73     4553.08    183.93 o 
   3   4  15     1900.10     2011.02     90.99 o 
   4   4  15     1485.08     1223.85    101.52 o 
   5   4  15     3089.84     3188.01    128.77 o 
   6   4  15      575.26      471.34    116.94 o 
 -10   5  15       86.50       64.65    164.33 o 
  -9   5  15        1.41       20.83     93.87 o 
  -8   5  15      199.81      180.73    110.33 o 
  -7   5  15       15.90      113.34    109.51 o 
  -6   5  15      266.13      394.79     81.58 o 
  -5   5  15       12.27      -21.46     77.65 o 
  -4   5  15       19.23       52.23     72.71 o 
  -3   5  15       49.06       52.46     77.85 o 
  -2   5  15        7.29      -56.63     65.11 o 
  -1   5  15      149.77      115.54     69.50 o 
   0   5  15        4.41       99.06     73.67 o 
   1   5  15      161.31      286.90     74.67 o 
   2   5  15       97.29      159.18     72.11 o 
   3   5  15       10.28       44.11     74.19 o 
   4   5  15        6.08      107.63     90.92 o 
   5   5  15       29.62      189.12    105.85 o 
   6   5  15       82.83      -91.11    118.14 o 
  -9   6  15     1010.26     1009.04    119.97 o 
  -8   6  15      623.10      626.72    121.02 o 
  -7   6  15     2602.45     2455.88    186.51 o 
  -6   6  15       72.04        8.55     97.44 o 
  -5   6  15     4305.48     4423.61    141.56 o 
  -4   6  15     1590.29     1692.03     98.78 o 
  -3   6  15     3987.37     3896.79    159.58 o 
  -2   6  15     4428.94     4928.24    170.79 o 
  -1   6  15      780.43      823.14     84.19 o 
   0   6  15     6289.49     6066.39    170.27 o 
   1   6  15      445.06      529.77     86.43 o 
   2   6  15     3056.94     3079.62    117.73 o 
   3   6  15     3118.55     3634.07    153.10 o 
   4   6  15     1903.59     1879.58    133.57 o 
   5   6  15     4708.27     5067.01    154.22 o 
  -8   7  15      824.71      995.65    133.70 o 
  -7   7  15        8.55      -47.41    112.25 o 
  -6   7  15      774.70      856.40    116.01 o 
  -5   7  15       93.79       82.33    100.83 o 
  -4   7  15      622.38      466.91     89.22 o 
  -3   7  15      471.17      608.13     91.81 o 
  -2   7  15     1289.54     1266.84    127.19 o 
  -1   7  15      767.75      750.26     85.06 o 
   0   7  15       66.99       -9.80     79.06 o 
   1   7  15      975.14     1106.05     94.34 o 
   2   7  15      139.41      251.66     79.15 o 
   3   7  15      707.03      761.40    107.32 o 
   4   7  15     1165.43     1117.25    117.93 o 
  -6   8  15      288.93      345.24    106.43 o 
  -5   8  15     2578.67     2562.75    142.81 o 
  -4   8  15     1063.69     1178.15    130.87 o 
  -3   8  15     1511.49     1434.56    113.48 o 
  -2   8  15     1821.85     2143.27    126.70 o 
  -1   8  15      613.21      529.79     95.80 o 
   0   8  15     1876.94     2015.44    110.48 o 
   1   8  15       41.81      -37.70     79.29 o 
   2   8  15     1271.78     1225.68     88.10 o 
   3   8  15     2198.19     2646.26    140.81 o 
  -4   9  15     3316.43     3356.58    172.19 o 
  -3   9  15     1771.78     1833.59    167.41 o 
  -2   9  15     1233.50     1319.80    137.79 o 
  -1   9  15     3796.47     3540.40    142.09 o 
   0   9  15      315.61      387.44     94.46 o 
 -10   0  16     3239.46     3335.23    293.28 o 
  -9   0  16      936.11     1335.44    229.17 o 
  -8   0  16     1760.87     1530.25    167.19 o 
  -7   0  16     3248.62     3120.04    151.45 o 
  -6   0  16       25.69      -49.43     97.86 o 
  -5   0  16     5703.96     6172.95    231.46 o 
  -4   0  16     2099.82     2194.95    157.96 o 
  -3   0  16     5366.54     5306.59    345.60 o 
  -2   0  16     3727.54     3536.26    207.36 o 
  -1   0  16     1439.17     1558.23    128.65 o 
   0   0  16     3802.76     4083.30    171.25 o 
   1   0  16        7.96      121.63    101.85 o 
   2   0  16     4557.07     4659.55    177.93 o 
   3   0  16     2636.01     2848.31    166.77 o 
   4   0  16     1732.27     1267.66    202.89 o 
   5   0  16     5531.89     5658.28    385.90 o 
   6   0  16      320.37      318.10    147.50 o 
  -9   1  16       96.87       57.54    137.72 o 
  -8   1  16      417.23      543.16    124.50 o 
  -7   1  16      128.58      -21.48     80.74 o 
  -6   1  16      477.35      567.82     86.57 o 
  -5   1  16        1.46       76.90     76.15 o 
  -4   1  16      338.40      334.89     85.03 o 
  -3   1  16      122.60      208.04     72.09 o 
  -2   1  16      117.02      101.82     71.50 o 
  -1   1  16      541.35      584.31     78.00 o 
   0   1  16       11.14       -9.47     69.93 o 
   1   1  16      730.55      807.14     80.38 o 
   2   1  16       80.83      136.19     78.89 o 
   3   1  16      447.57      549.92     84.81 o 
   4   1  16        9.09        0.37     79.80 o 
   5   1  16       35.77       61.63     98.42 o 
   6   1  16      425.20      365.45    104.76 o 
  -9   2  16      891.20     1230.58    269.24 o 
  -8   2  16      946.99     1063.51    121.34 o 
  -7   2  16     2023.63     2261.10    108.69 o 
  -6   2  16       80.24      -26.89     78.44 o 
  -5   2  16     3140.26     2820.11    121.42 o 
  -4   2  16      461.70      474.41     81.20 o 
  -3   2  16     2220.06     1943.73    104.31 o 
  -2   2  16     2301.68     2403.95    100.75 o 
  -1   2  16      765.42      851.76     81.11 o 
   0   2  16     2471.59     2489.51    107.92 o 
   1   2  16        6.77       87.64     71.97 o 
   2   2  16     2795.51     2666.23    102.97 o 
   3   2  16     2173.49     2237.71     94.11 o 
   4   2  16     1158.50     1050.45     97.45 o 
   5   2  16     3678.89     3842.71    249.67 o 
  -9   3  16     1030.89     1143.99    250.53 o 
  -8   3  16     2333.82     2672.83    153.82 o 
  -7   3  16      617.86      688.03     87.08 o 
  -6   3  16     3688.37     3594.02    128.53 o 
  -5   3  16       11.58      -28.89     79.06 o 
  -4   3  16     1943.82     1870.62    134.96 o 
  -3   3  16      945.38      912.21     83.29 o 
  -2   3  16      405.78      398.73     75.58 o 
  -1   3  16     2718.09     2782.06    106.93 o 
   0   3  16        5.75      -55.36     70.75 o 
   1   3  16     3901.99     3748.31    120.16 o 
   2   3  16      191.68      317.62     74.82 o 
   3   3  16     1877.66     1781.13    119.77 o 
   4   3  16      470.35      519.10     92.64 o 
   5   3  16       79.35      -16.27    112.33 o 
  -8   4  16      267.04      425.21    115.99 o 
  -7   4  16     1104.75     1427.38    102.42 o 
  -6   4  16      107.32      126.81     80.75 o 
  -5   4  16      506.67      603.36     90.97 o 
  -4   4  16       88.02        6.82     80.11 o 
  -3   4  16      134.12       56.04     72.87 o 
  -2   4  16      440.38      435.99     77.57 o 
  -1   4  16       16.48       47.24     71.95 o 
   0   4  16      732.26      669.62     81.90 o 
   1   4  16        1.65       54.27     72.15 o 
   2   4  16      526.93      424.63     76.42 o 
   3   4  16      331.74      309.86     78.15 o 
   4   4  16      280.99      292.36     91.14 o 
  -8   5  16     2761.00     3000.70    211.02 o 
  -7   5  16       99.62      120.77    113.80 o 
  -6   5  16     3756.74     3787.12    135.58 o 
  -5   5  16      405.04      524.47     90.43 o 
  -4   5  16     3677.02     3570.51    204.62 o 
  -3   5  16     1429.59     1784.78     96.48 o 
  -2   5  16     2340.87     2143.28    105.58 o 
  -1   5  16     4164.70     4182.28    122.91 o 
   0   5  16        7.00       90.83     74.78 o 
   1   5  16     4400.29     4412.88    126.76 o 
   2   5  16     1479.23     1728.16     97.52 o 
   3   5  16     2394.07     2442.40    136.22 o 
   4   5  16     1871.20     2194.36    121.68 o 
  -6   6  16        2.37      100.42    104.08 o 
  -5   6  16       28.78      -86.02     89.23 o 
  -4   6  16        0.49      -12.42     86.05 o 
  -3   6  16      241.78      290.33     89.92 o 
  -2   6  16       26.74       97.95     79.14 o 
  -1   6  16       40.10       59.32     79.15 o 
   0   6  16      177.03      210.10     83.85 o 
   1   6  16        6.10       47.05     81.35 o 
   2   6  16       37.02      127.65     80.32 o 
   3   6  16      142.46      119.69     97.41 o 
  -5   7  16      897.64     1182.71    123.91 o 
  -4   7  16     3352.93     3175.73    179.17 o 
  -3   7  16     2174.85     2373.66    158.19 o 
  -2   7  16     2316.47     2179.18    115.05 o 
  -1   7  16     2032.81     2002.55    122.23 o 
   0   7  16        3.45       29.46     82.88 o 
   1   7  16     2327.38     2292.03    134.80 o 
  -7   1  17      227.84      187.29     79.83 o 
  -6   1  17     3321.00     3417.70    137.63 o 
  -5   1  17      274.91      412.34     88.98 o 
  -4   1  17     3316.38     3344.99    130.99 o 
  -3   1  17     1746.07     1893.27    112.72 o 
  -2   1  17      910.14      798.62    141.49 o 
  -1   1  17     3310.36     3129.90    114.59 o 
   0   1  17       36.07      -48.91     74.70 o 
   1   1  17     5700.29     5944.47    173.97 o 
   2   1  17      673.09     1031.94     95.00 o 
   3   1  17     3247.96     3034.27    148.44 o 
  -7   2  17     1130.01     1345.07    150.23 o 
  -6   2  17        3.99      -43.74     84.11 o 
  -5   2  17     1197.78     1203.55     95.47 o 
  -4   2  17      276.59      546.43     91.56 o 
  -3   2  17      510.47      398.64     94.08 o 
  -2   2  17     1571.21     1492.28     95.26 o 
  -1   2  17       15.86      -22.65     86.91 o 
   0   2  17     2167.85     2188.46    145.80 o 
   1   2  17        1.45        0.32     75.36 o 
   2   2  17      728.47      758.89     81.74 o 
   3   2  17      113.64      280.45     98.50 o 
  -6   3  17     1588.09     1740.15    109.59 o 
  -5   3  17       51.47      131.39     80.07 o 
  -4   3  17     1089.88     1019.42     93.75 o 
  -3   3  17      580.82      528.93     87.28 o 
  -2   3  17      229.16       86.28     81.77 o 
  -1   3  17     1372.04     1474.45     95.37 o 
   0   3  17        0.74       27.30     75.94 o 
   1   3  17     2072.55     1947.37    100.09 o 
   2   3  17      504.89      732.47     82.53 o 
  -6   4  17       48.68      -85.08     85.08 o 
  -5   4  17     3376.50     3377.33    153.09 o 
  -4   4  17      204.46      253.74     83.57 o 
  -3   4  17     1751.09     1704.70    105.35 o 
  -2   4  17     2717.08     2827.93    119.16 o 
  -1   4  17      516.29      488.54     85.53 o 
   0   4  17     3768.81     3714.73    120.64 o 
   1   4  17       42.18      110.88     75.67 o 
  -4   5  17       81.00       64.73     82.58 o 
  -3   5  17        7.87        6.93     86.02 o 
  -2   5  17       15.13       30.20     81.39 o 
  -1   5  17       90.63      182.15     83.10 o 
   0   5  17      164.85      274.48     80.30 o 
                                                 
